# Supplementary material for: Myoferlin contributes to invasiveness of human T-cell leukemia virus type 1-infected T cells
Source: J Virol. 2026 Apr 21;100(5):e00264-26. doi: 10.1128/jvi.00264-26 (PMC13185549; doi:10.1128/jvi.00264-26)
Supplement: Table S1 — Genes downregulated in shMYOF cells compared to shGFP cells. [file jvi.00264-26-s0002.xlsx]

## Sheet: Workbook description
Table S1: Genes downregulated in shMYOF cells compared to shGFP cells.
Description of supplementary worksheets
There are six worksheets/tabs:
	shMYOF dn shows all genes exhibiting significantly less mRNA in shMYOF cells compared to shGFP cells.
	shMYOF dn, fpkm_shGFP>1.95, protein shows the subset of shMYOF genes that are protein-coding and have fpkm values greater than 1.95 for all shGFP replicates.
	Adhesion shows "shMYOF dn, fpkm_shGFP>1.95, protein" genes involved in adhesion based on Gene Ontology or Kyoto Encyclopedia of Genes and Genomes.
	Actin shows "shMYOF dn, fpkm_shGFP>1.95, protein" genes involved in actin dynamics based on Gene Ontology or Kyoto Encyclopedia of Genes and Genomes.
	Migration shows "shMYOF dn, fpkm_shGFP>1.95, protein" genes involved in migration based on Gene Ontology or Kyoto Encyclopedia of Genes and Genomes.
	Compiled summarizes "shMYOF dn, fpkm_shGFP>1.95, protein" genes involved adhesion, actin dynamics, migration or more than one of these processes.

## Sheet: shMYOF dn
gene_id	gene_name	transcript_id	GO	KEGG	Description	trans_type	FPKM.shMYOF_1	FPKM.shMYOF_2	FPKM.shMYOF_3	FPKM.shGFP_1	FPKM.shGFP_2	FPKM.shGFP_3	fc	log2(fc)	pval	qval	regulation	significant
ENSG00000158517	NCF1	ENST00000289473;ENST00000398421;ENST00000443956;ENST00000488197;ENST00000486097;ENST00000449343;ENST00000442021;ENST00000464878;ENST00000455062;ENST00000433458;ENST00000438106	GO:0002479(antigen processing and presentation of exogenous peptide antigen via MHC class I, TAP-dependent);GO:0005515(protein binding);GO:0005737(cytoplasm);GO:0005791(rough endoplasmic reticulum);GO:0005794(Golgi apparatus);GO:0005829(cytosol);GO:0005886(plasma membrane);GO:0006612(protein targeting to membrane);GO:0006801(superoxide metabolic process);GO:0006915(apoptotic process);GO:0006968(c…	04062(Chemokine signaling pathway);04145(Phagosome);04380(Osteoclast differentiation);04666(Fc gamma R-mediated phagocytosis);04670(Leukocyte transendothelial migration);05140(Leishmaniasis);05418(Fluid shear stress and atherosclerosis);05418(Fluid shear stress and atherosclerosis)	neutrophil cytosolic factor 1 [Source:HGNC Symbol;Acc:HGNC:7660]	protein_coding;retained_intron;processed_transcript;nonsense_mediated_decay	0.901756	0.730719	0.626138	35.8686	31.5781	34.6004	0.022133	-5.49765	0	0	down	yes
ENSG00000160183	TMPRSS3	ENST00000644384;ENST00000482761;ENST00000433957;ENST00000398405;ENST00000476848;ENST00000652415;ENST00000398397;ENST00000478680;ENST00000474596	GO:0004252(serine-type endopeptidase activity);GO:0005044(scavenger receptor activity);GO:0005515(protein binding);GO:0005783(endoplasmic reticulum);GO:0005789(endoplasmic reticulum membrane);GO:0006508(proteolysis);GO:0006883(cellular sodium ion homeostasis);GO:0006897(endocytosis);GO:0007605(sensory perception of sound);GO:0008233(peptidase activity);GO:0008236(serine-type peptidase activity);G…	NA	transmembrane serine protease 3 [Source:HGNC Symbol;Acc:HGNC:11877]	protein_coding;retained_intron;processed_transcript	0.538093	0.613923	0.537245	15.9992	13.9863	15.4314	0.0371946	-4.74876	0	0	down	yes
ENSG00000130707	ASS1	ENST00000352480;ENST00000372393;ENST00000470849;ENST00000422569;ENST00000492400;ENST00000443588;ENST00000467695;ENST00000493984;ENST00000372386;ENST00000372394	GO:0000050(urea cycle);GO:0000052(citrulline metabolic process);GO:0000053(argininosuccinate metabolic process);GO:0000166(nucleotide binding);GO:0001822(kidney development);GO:0001889(liver development);GO:0003723(RNA binding);GO:0004055(argininosuccinate synthase activity);GO:0005515(protein binding);GO:0005524(ATP binding);GO:0005634(nucleus);GO:0005737(cytoplasm);GO:0005739(mitochondrion);GO:…	00220(Arginine biosynthesis);00250(Alanine, aspartate and glutamate metabolism);05418(Fluid shear stress and atherosclerosis);05418(Fluid shear stress and atherosclerosis)	argininosuccinate synthase 1 [Source:HGNC Symbol;Acc:HGNC:758]	protein_coding;retained_intron;processed_transcript	0.53171	0.576881	0.433137	91.3766	77.9672	91.3372	0.00591424	-7.40159	0	0	down	yes
ENSG00000196154	S100A4	ENST00000368716;ENST00000468373;ENST00000354332;ENST00000481009;ENST00000368715;ENST00000368714	GO:0001837(epithelial to mesenchymal transition);GO:0003723(RNA binding);GO:0003779(actin binding);GO:0005509(calcium ion binding);GO:0005515(protein binding);GO:0005576(extracellular region);GO:0005615(extracellular space);GO:0005634(nucleus);GO:0042802(identical protein binding);GO:0043005(neuron projection);GO:0043123(positive regulation of I-kappaB kinase/NF-kappaB signaling);GO:0046872(metal…	NA	S100 calcium binding protein A4 [Source:HGNC Symbol;Acc:HGNC:10494]	protein_coding;processed_transcript	3.78615	4.42479	2.71704	237.746	200.887	255.382	0.015746	-5.98887	1e-306	4e-303	down	yes
ENSG00000082397	EPB41L3	ENST00000637651;ENST00000542652;ENST00000341928;ENST00000544123;ENST00000578618;ENST00000581292;ENST00000400111;ENST00000580647;ENST00000545076;ENST00000584055;ENST00000578196;ENST00000578524;ENST00000579271;ENST00000578431;ENST00000578503;ENST00000579951	GO:0001558(regulation of cell growth);GO:0002175(protein localization to paranode region of axon);GO:0003779(actin binding);GO:0005198(structural molecule activity);GO:0005200(structural constituent of cytoskeleton);GO:0005515(protein binding);GO:0005737(cytoplasm);GO:0005829(cytosol);GO:0005856(cytoskeleton);GO:0005886(plasma membrane);GO:0005911(cell-cell junction);GO:0006915(apoptotic process)…	NA	erythrocyte membrane protein band 4.1 like 3 [Source:HGNC Symbol;Acc:HGNC:3380]	nonsense_mediated_decay;processed_transcript;protein_coding;retained_intron	0.0233107	0.0106481	0.00935531	7.53717	8.47682	6.58416	0.00191671	-9.02715	6e-300	1e-296	down	yes
ENSG00000165633	VSTM4	ENST00000332853;ENST00000298454;ENST00000476018	GO:0005515(protein binding);GO:0005576(extracellular region);GO:0005886(plasma membrane);GO:0016020(membrane);GO:0016021(integral component of membrane);GO:0016021(integral component of membrane)	NA	V-set and transmembrane domain containing 4 [Source:HGNC Symbol;Acc:HGNC:26470]	protein_coding;retained_intron	0.525278	0.442194	0.453893	10.8089	12.7328	9.49073	0.0430293	-4.53854	3e-298	6e-295	down	yes
ENSG00000196814	MVB12B	ENST00000361171;ENST00000489637;ENST00000485886;ENST00000470567;ENST00000489570	GO:0000813(ESCRT I complex);GO:0005515(protein binding);GO:0005634(nucleus);GO:0005768(endosome);GO:0005769(early endosome);GO:0005770(late endosome);GO:0005829(cytosol);GO:0005886(plasma membrane);GO:0008289(lipid binding);GO:0010008(endosome membrane);GO:0015031(protein transport);GO:0016020(membrane);GO:0016197(endosomal transport);GO:0019058(viral life cycle);GO:0019075(virus maturation);GO:0…	04144(Endocytosis);04144(Endocytosis)	multivesicular body subunit 12B [Source:HGNC Symbol;Acc:HGNC:23368]	protein_coding;retained_intron;processed_transcript	0.226869	0.210023	0.292367	7.50571	8.29845	7.14372	0.0317789	-4.97579	1.54782e-289	2.54232e-286	down	yes
ENSG00000235098	ANKRD65	ENST00000442470;ENST00000520296;ENST00000427211;ENST00000537107;ENST00000454272	GO:0005515(protein binding);GO:0005515(protein binding)	NA	ankyrin repeat domain 65 [Source:HGNC Symbol;Acc:HGNC:42950]	protein_coding	0.241619	0.195084	0.299224	22.9321	19.3786	24.2458	0.0110572	-6.49887	6.48899e-283	1.01738e-279	down	yes
ENSG00000166833	NAV2	ENST00000525322;ENST00000533917;ENST00000527559;ENST00000396087;ENST00000396085;ENST00000534229;ENST00000349880;ENST00000533746;ENST00000360655;ENST00000540292;ENST00000528923;ENST00000525025;ENST00000526675	GO:0000166(nucleotide binding);GO:0003025(regulation of systemic arterial blood pressure by baroreceptor feedback);GO:0003678(DNA helicase activity);GO:0004386(helicase activity);GO:0005515(protein binding);GO:0005524(ATP binding);GO:0005614(interstitial matrix);GO:0005634(nucleus);GO:0005654(nucleoplasm);GO:0007399(nervous system development);GO:0007605(sensory perception of sound);GO:0007608(se…	NA	neuron navigator 2 [Source:HGNC Symbol;Acc:HGNC:15997]	protein_coding;processed_transcript;retained_intron	0.0556496	0.0476937	0.0850511	5.28959	6.3951	4.4116	0.0117042	-6.41683	2.58323e-277	3.87406e-274	down	yes
ENSG00000091490	SEL1L3	ENST00000399878;ENST00000510448;ENST00000509290;ENST00000514321;ENST00000512286;ENST00000513416;ENST00000510880	GO:0005515(protein binding);GO:0005654(nucleoplasm);GO:0016020(membrane);GO:0016021(integral component of membrane);GO:0016021(integral component of membrane)	NA	SEL1L family member 3 [Source:HGNC Symbol;Acc:HGNC:29108]	protein_coding;retained_intron	0.112525	0.0870662	0.0663066	6.29508	6.89396	5.33653	0.014353	-6.1225	5.98788e-270	8.60583e-267	down	yes
ENSG00000130294	KIF1A	ENST00000649096;ENST00000648129;ENST00000498729;ENST00000649064;ENST00000492812;ENST00000649381;ENST00000647731;ENST00000488776;ENST00000648680;ENST00000675644;ENST00000650542;ENST00000649190;ENST00000465813;ENST00000460788;ENST00000650130;ENST00000675314;ENST00000448728;ENST00000675152;ENST00000650430;ENST00000320389;ENST00000674607;ENST00000676368;ENST00000463388;ENST00000648854;ENST00000674664…	GO:0000166(nucleotide binding);GO:0003774(motor activity);GO:0003777(microtubule motor activity);GO:0005515(protein binding);GO:0005524(ATP binding);GO:0005737(cytoplasm);GO:0005829(cytosol);GO:0005856(cytoskeleton);GO:0005871(kinesin complex);GO:0005874(microtubule);GO:0007018(microtubule-based movement);GO:0008017(microtubule binding);GO:0008021(synaptic vesicle);GO:0008089(anterograde axonal t…	NA	kinesin family member 1A [Source:HGNC Symbol;Acc:HGNC:888]	protein_coding;retained_intron;nonsense_mediated_decay;processed_transcript	0.503532	0.614534	0.582731	9.79153	11.8261	8.81567	0.0558861	-4.16137	1.55005e-261	1.98022e-258	down	yes
ENSG00000105854	PON2	ENST00000460873;ENST00000483292;ENST00000633531;ENST00000633192;ENST00000222572;ENST00000478801;ENST00000493469;ENST00000632034;ENST00000433091;ENST00000459842;ENST00000490778;ENST00000491069;ENST00000446142;ENST00000469716	GO:0004064(arylesterase activity);GO:0005576(extracellular region);GO:0005634(nucleus);GO:0005739(mitochondrion);GO:0005764(lysosome);GO:0005886(plasma membrane);GO:0006979(response to oxidative stress);GO:0009636(response to toxic substance);GO:0016020(membrane);GO:0016021(integral component of membrane);GO:0016787(hydrolase activity);GO:0019372(lipoxygenase pathway);GO:0019439(aromatic compound…	NA	paraoxonase 2 [Source:HGNC Symbol;Acc:HGNC:9205]	processed_transcript;nonsense_mediated_decay;protein_coding;retained_intron	1.5114	1.45436	1.38022	17.2609	16.5151	15.6594	0.0879121	-3.50779	4.41086e-250	5.07145e-247	down	yes
ENSG00000105875	WDR91	ENST00000354475;ENST00000466182;ENST00000497853;ENST00000485942;ENST00000479698;ENST00000423565;ENST00000474411;ENST00000462707;ENST00000476775	GO:0005515(protein binding);GO:0005768(endosome);GO:0005829(cytosol);GO:0010008(endosome membrane);GO:0016020(membrane);GO:0031313(extrinsic component of endosome membrane);GO:0031901(early endosome membrane);GO:0031902(late endosome membrane);GO:0035014(phosphatidylinositol 3-kinase regulator activity);GO:0043551(regulation of phosphatidylinositol 3-kinase activity);GO:0045022(early endosome to …	NA	WD repeat domain 91 [Source:HGNC Symbol;Acc:HGNC:24997]	protein_coding;retained_intron;processed_transcript	3.83058	3.48347	3.8168	26.9591	27.161	26.5505	0.137979	-2.85748	4.82722e-246	5.20329e-243	down	yes
ENSG00000134323	MYCN	ENST00000281043;ENST00000638417	GO:0000785(chromatin);GO:0000790(nuclear chromatin);GO:0000978(RNA polymerase II cis-regulatory region sequence-specific DNA binding);GO:0000981(DNA-binding transcription factor activity, RNA polymerase II-specific);GO:0001228(DNA-binding transcription activator activity, RNA polymerase II-specific);GO:0001502(cartilage condensation);GO:0002053(positive regulation of mesenchymal cell proliferatio…	05202(Transcriptional misregulation in cancer);05202(Transcriptional misregulation in cancer)	MYCN proto-oncogene, bHLH transcription factor [Source:HGNC Symbol;Acc:HGNC:7559]	protein_coding	0.241208	0.209953	0.259869	11.0852	10.5382	10.8277	0.0219108	-5.51221	2.8786e-225	2.25663e-222	down	yes
ENSG00000116857	TMEM9	ENST00000367334;ENST00000367332;ENST00000472411;ENST00000485839;ENST00000367330;ENST00000497582;ENST00000414605;ENST00000435310;ENST00000367333;ENST00000455367	GO:0003674(molecular_function);GO:0005515(protein binding);GO:0005764(lysosome);GO:0005765(lysosomal membrane);GO:0005768(endosome);GO:0005770(late endosome);GO:0008150(biological_process);GO:0016020(membrane);GO:0016021(integral component of membrane);GO:0031902(late endosome membrane);GO:0042176(regulation of protein catabolic process);GO:0048388(endosomal lumen acidification);GO:0090263(positi…	NA	transmembrane protein 9 [Source:HGNC Symbol;Acc:HGNC:18823]	protein_coding;processed_transcript;nonsense_mediated_decay	0.259193	0.144607	0.167394	15.9158	12.7241	17.3509	0.0124198	-6.33122	6.52819e-225	5.00393e-222	down	yes
ENSG00000187134	AKR1C1	ENST00000476100;ENST00000380872;ENST00000477661;ENST00000380859	GO:0001523(retinoid metabolic process);GO:0004032(alditol:NADP+ 1-oxidoreductase activity);GO:0004033(aldo-keto reductase (NADP) activity);GO:0005496(steroid binding);GO:0005515(protein binding);GO:0005737(cytoplasm);GO:0005829(cytosol);GO:0006693(prostaglandin metabolic process);GO:0006805(xenobiotic metabolic process);GO:0007586(digestion);GO:0008106(alcohol dehydrogenase (NADP+) activity);GO:0…	00140(Steroid hormone biosynthesis);00980(Metabolism of xenobiotics by cytochrome P450);00980(Metabolism of xenobiotics by cytochrome P450)	aldo-keto reductase family 1 member C1 [Source:HGNC Symbol;Acc:HGNC:384]	processed_transcript;protein_coding	0.608967	0.725562	0.697026	11.9334	9.9962	12.0656	0.05976	-4.06468	3.8992e-215	2.80198e-212	down	yes
ENSG00000185518	SV2B	ENST00000330276;ENST00000394232;ENST00000545111;ENST00000553727;ENST00000557410	GO:0001669(acrosomal vesicle);GO:0005515(protein binding);GO:0005886(plasma membrane);GO:0006836(neurotransmitter transport);GO:0007268(chemical synaptic transmission);GO:0008021(synaptic vesicle);GO:0016020(membrane);GO:0016021(integral component of membrane);GO:0022857(transmembrane transporter activity);GO:0030054(cell junction);GO:0030672(synaptic vesicle membrane);GO:0031410(cytoplasmic vesi…	04512(ECM-receptor interaction);04512(ECM-receptor interaction)	synaptic vesicle glycoprotein 2B [Source:HGNC Symbol;Acc:HGNC:16874]	protein_coding;retained_intron;nonsense_mediated_decay	0.0816265	0.0760122	0.0637258	2.27265	2.82212	2.25016	0.0301384	-5.05225	3.22415e-206	2.22421e-203	down	yes
ENSG00000215458	AATBC	ENST00000400385;ENST00000448247;ENST00000437258	NA	NA	apoptosis associated transcript in bladder cancer [Source:HGNC Symbol;Acc:HGNC:51526]	lncRNA	0.397252	0.199276	0.230301	12.5407	13.7776	11.326	0.0219643	-5.5087	5.41673e-197	3.59306e-194	down	yes
ENSG00000149328	GLB1L2	ENST00000535456;ENST00000531081;ENST00000529077;ENST00000339772	GO:0004553(hydrolase activity, hydrolyzing O-glycosyl compounds);GO:0004565(beta-galactosidase activity);GO:0005515(protein binding);GO:0005576(extracellular region);GO:0005773(vacuole);GO:0005975(carbohydrate metabolic process);GO:0008152(metabolic process);GO:0016787(hydrolase activity);GO:0016798(hydrolase activity, acting on glycosyl bonds);GO:0016798(hydrolase activity, acting on glycosyl bo…	NA	galactosidase beta 1 like 2 [Source:HGNC Symbol;Acc:HGNC:25129]	protein_coding;retained_intron;processed_transcript	0.0741447	0.0888319	0.0954387	3.41448	3.4111	3.06555	0.026126	-5.25837	1.97995e-195	1.28857e-192	down	yes
ENSG00000050628	PTGER3	ENST00000306666;ENST00000370924;ENST00000628037;ENST00000460330;ENST00000370931;ENST00000354608;ENST00000361210;ENST00000497146;ENST00000351052	GO:0004930(G protein-coupled receptor activity);GO:0004955(prostaglandin receptor activity);GO:0004957(prostaglandin E receptor activity);GO:0005635(nuclear envelope);GO:0005886(plasma membrane);GO:0005887(integral component of plasma membrane);GO:0006954(inflammatory response);GO:0007165(signal transduction);GO:0007186(G protein-coupled receptor signaling pathway);GO:0007189(adenylate cyclase-ac…	04020(Calcium signaling pathway);04024(cAMP signaling pathway);04080(Neuroactive ligand-receptor interaction);04923(Regulation of lipolysis in adipocytes);05163(Human cytomegalovirus infection);05200(Pathways in cancer);05200(Pathways in cancer)	prostaglandin E receptor 3 [Source:HGNC Symbol;Acc:HGNC:9595]	protein_coding;nonsense_mediated_decay	0.10092	0.16054	0.0973716	4.24922	4.83264	3.93738	0.0275616	-5.1812	3.04352e-191	1.94408e-188	down	yes
ENSG00000157617	C2CD2	ENST00000380486;ENST00000482186;ENST00000482084;ENST00000490479;ENST00000478372;ENST00000329623;ENST00000467074;ENST00000449165	GO:0005634(nucleus);GO:0005829(cytosol);GO:0016020(membrane);GO:0016021(integral component of membrane);GO:0016021(integral component of membrane)	NA	C2 calcium dependent domain containing 2 [Source:HGNC Symbol;Acc:HGNC:1266]	protein_coding;retained_intron;processed_transcript	0.162226	0.122903	0.114262	3.37195	4.05755	3.21881	0.0375075	-4.73668	5.95331e-184	3.54048e-181	down	yes
ENSG00000112941	TENT4A	ENST00000230859;ENST00000514410;ENST00000505457;ENST00000631941;ENST00000514697;ENST00000515721;ENST00000511764	GO:0000166(nucleotide binding);GO:0004652(polynucleotide adenylyltransferase activity);GO:0005524(ATP binding);GO:0005634(nucleus);GO:0005654(nucleoplasm);GO:0005730(nucleolus);GO:0005737(cytoplasm);GO:0005794(Golgi apparatus);GO:0006302(double-strand break repair);GO:0006397(mRNA processing);GO:0007062(sister chromatid cohesion);GO:0007076(mitotic chromosome condensation);GO:0016740(transferase …	03018(RNA degradation);03018(RNA degradation)	terminal nucleotidyltransferase 4A [Source:HGNC Symbol;Acc:HGNC:16705]	protein_coding;retained_intron	4.75906	4.68173	4.19856	27.4791	26.7853	26.2362	0.169432	-2.56122	1.16906e-183	6.83466e-181	down	yes
ENSG00000075340	ADD2	ENST00000264436;ENST00000413157;ENST00000430656;ENST00000481675;ENST00000473232;ENST00000496178	GO:0003779(actin binding);GO:0005198(structural molecule activity);GO:0005200(structural constituent of cytoskeleton);GO:0005516(calmodulin binding);GO:0005737(cytoplasm);GO:0005829(cytosol);GO:0005856(cytoskeleton);GO:0005886(plasma membrane);GO:0007416(synapse assembly);GO:0008290(F-actin capping protein complex);GO:0014069(postsynaptic density);GO:0016020(membrane);GO:0019901(protein kinase bi…	NA	adducin 2 [Source:HGNC Symbol;Acc:HGNC:244]	protein_coding;retained_intron;processed_transcript	0.109044	0.0884529	0.11288	2.24569	2.71331	2.132	0.0437706	-4.51389	4.11196e-181	2.3639e-178	down	yes
ENSG00000128510	CPA4	ENST00000222482;ENST00000474254;ENST00000497388;ENST00000445470;ENST00000488025;ENST00000493259;ENST00000486598;ENST00000470542;ENST00000490117	GO:0004180(carboxypeptidase activity);GO:0004181(metallocarboxypeptidase activity);GO:0005575(cellular_component);GO:0005576(extracellular region);GO:0005615(extracellular space);GO:0006508(proteolysis);GO:0008233(peptidase activity);GO:0008237(metallopeptidase activity);GO:0008270(zinc ion binding);GO:0016573(histone acetylation);GO:0016787(hydrolase activity);GO:0046872(metal ion binding);GO:00…	NA	carboxypeptidase A4 [Source:HGNC Symbol;Acc:HGNC:15740]	protein_coding;retained_intron;processed_transcript	0.801285	0.669546	0.664072	8.70677	9.28437	8.24187	0.0813823	-3.61914	8.15733e-178	4.53824e-175	down	yes
ENSG00000229771	AL035665	ENST00000428495	NA	NA	novel transcript	lncRNA	1.71963	2.11681	1.84455	26.2325	25.0518	27.7032	0.0719227	-3.79741	1.03972e-175	5.69254e-173	down	yes
ENSG00000128573	FOXP2	ENST00000403559;ENST00000393498;ENST00000441290;ENST00000408937;ENST00000412402;ENST00000350908;ENST00000390668;ENST00000378237;ENST00000462331;ENST00000440349;ENST00000638397;ENST00000459666;ENST00000635638	GO:0000122(negative regulation of transcription by RNA polymerase II);GO:0000790(nuclear chromatin);GO:0000978(RNA polymerase II cis-regulatory region sequence-specific DNA binding);GO:0000981(DNA-binding transcription factor activity, RNA polymerase II-specific);GO:0001227(DNA-binding transcription repressor activity, RNA polymerase II-specific);GO:0002053(positive regulation of mesenchymal cell…	NA	forkhead box P2 [Source:HGNC Symbol;Acc:HGNC:13875]	protein_coding;nonsense_mediated_decay;processed_transcript	0.0320001	0.0197713	0.0150686	1.92112	2.49965	1.6293	0.0110478	-6.5001	3.58925e-174	1.93444e-171	down	yes
ENSG00000124920	MYRF	ENST00000539361;ENST00000278836;ENST00000675792;ENST00000537318;ENST00000537766;ENST00000265460;ENST00000536352;ENST00000389602;ENST00000546247	GO:0000981(DNA-binding transcription factor activity, RNA polymerase II-specific);GO:0003677(DNA binding);GO:0003700(DNA-binding transcription factor activity);GO:0005634(nucleus);GO:0005654(nucleoplasm);GO:0005737(cytoplasm);GO:0005783(endoplasmic reticulum);GO:0005789(endoplasmic reticulum membrane);GO:0005794(Golgi apparatus);GO:0005829(cytosol);GO:0006355(regulation of transcription, DNA-temp…	NA	myelin regulatory factor [Source:HGNC Symbol;Acc:HGNC:1181]	retained_intron;protein_coding;nonsense_mediated_decay	1.38596	1.15174	1.45104	10.8921	11.9229	10.0601	0.12133	-3.04299	2.44866e-171	1.24208e-168	down	yes
ENSG00000117519	CNN3	ENST00000370206;ENST00000394202;ENST00000487539;ENST00000461018;ENST00000545882	GO:0003779(actin binding);GO:0005515(protein binding);GO:0005516(calmodulin binding);GO:0005829(cytosol);GO:0005912(adherens junction);GO:0005925(focal adhesion);GO:0008017(microtubule binding);GO:0014069(postsynaptic density);GO:0015629(actin cytoskeleton);GO:0030425(dendrite);GO:0030855(epithelial cell differentiation);GO:0031032(actomyosin structure organization);GO:0032780(negative regulation…	NA	calponin 3 [Source:HGNC Symbol;Acc:HGNC:2157]	protein_coding;processed_transcript	0.0248347	0.0221707	0.0466422	15.8092	16.2111	14.556	0.00201063	-8.95814	1.5922e-170	7.95936e-168	down	yes
ENSG00000183762	KREMEN1	ENST00000400335;ENST00000327813;ENST00000474001;ENST00000407188	GO:0005515(protein binding);GO:0005886(plasma membrane);GO:0006915(apoptotic process);GO:0007154(cell communication);GO:0016020(membrane);GO:0016021(integral component of membrane);GO:0016055(Wnt signaling pathway);GO:0030279(negative regulation of ossification);GO:0043025(neuronal cell body);GO:0048681(negative regulation of axon regeneration);GO:0060173(limb development);GO:0060828(regulation o…	NA	kringle containing transmembrane protein 1 [Source:HGNC Symbol;Acc:HGNC:17550]	protein_coding;retained_intron	0.193006	0.228512	0.239501	4.21539	5.3022	3.89289	0.0492912	-4.34253	2.13388e-170	1.05149e-167	down	yes
ENSG00000101210	EEF1A2	ENST00000217182;ENST00000645586;ENST00000675519;ENST00000643976;ENST00000642899	GO:0000166(nucleotide binding);GO:0003746(translation elongation factor activity);GO:0003924(GTPase activity);GO:0005515(protein binding);GO:0005525(GTP binding);GO:0005737(cytoplasm);GO:0005853(eukaryotic translation elongation factor 1 complex);GO:0006412(translation);GO:0006414(translational elongation);GO:0008135(translation factor activity, RNA binding);GO:0010035(response to inorganic subst…	03013(RNA transport);05134(Legionellosis);05134(Legionellosis)	eukaryotic translation elongation factor 1 alpha 2 [Source:HGNC Symbol;Acc:HGNC:3192]	protein_coding;retained_intron;nonsense_mediated_decay	0.148387	0.176065	0.199246	5.20303	4.57039	4.88482	0.0357272	-4.80683	4.85636e-166	2.29466e-163	down	yes
ENSG00000064115	TM7SF3	ENST00000343028;ENST00000543882;ENST00000544179;ENST00000543803;ENST00000545344;ENST00000541081;ENST00000512808;ENST00000545600;ENST00000535260;ENST00000543655;ENST00000542019;ENST00000545303;ENST00000537406;ENST00000535423;ENST00000543088	GO:0003674(molecular_function);GO:0005886(plasma membrane);GO:0016020(membrane);GO:0016021(integral component of membrane);GO:0032024(positive regulation of insulin secretion);GO:0034620(cellular response to unfolded protein);GO:0043069(negative regulation of programmed cell death);GO:0070062(extracellular exosome);GO:0070062(extracellular exosome)	NA	transmembrane 7 superfamily member 3 [Source:HGNC Symbol;Acc:HGNC:23049]	protein_coding;nonsense_mediated_decay;retained_intron	5.18549	5.05034	5.01594	25.4875	25.8801	22.826	0.205567	-2.28232	6.55091e-166	3.05352e-163	down	yes
ENSG00000137474	MYO7A	ENST00000409709;ENST00000670577;ENST00000605744;ENST00000481328;ENST00000467137;ENST00000409619;ENST00000458637;ENST00000620575;ENST00000409893;ENST00000526863;ENST00000660626;ENST00000481532	GO:0000146(microfilament motor activity);GO:0000166(nucleotide binding);GO:0001750(photoreceptor outer segment);GO:0001845(phagolysosome assembly);GO:0001917(photoreceptor inner segment);GO:0003774(motor activity);GO:0003779(actin binding);GO:0005515(protein binding);GO:0005516(calmodulin binding);GO:0005524(ATP binding);GO:0005737(cytoplasm);GO:0005765(lysosomal membrane);GO:0005829(cytosol);GO:…	NA	myosin VIIA [Source:HGNC Symbol;Acc:HGNC:7606]	protein_coding;nonsense_mediated_decay;processed_transcript;retained_intron	1.01198	0.802158	0.931553	10.9879	14.3617	9.69449	0.0783495	-3.67393	9.83564e-159	4.46396e-156	down	yes
ENSG00000048740	CELF2	ENST00000542579;ENST00000399850;ENST00000416382;ENST00000608830;ENST00000609870;ENST00000417956;ENST00000633200;ENST00000633077;ENST00000609692;ENST00000632065;ENST00000631460	GO:0000381(regulation of alternative mRNA splicing, via spliceosome);GO:0003676(nucleic acid binding);GO:0003723(RNA binding);GO:0003729(mRNA binding);GO:0005634(nucleus);GO:0005737(cytoplasm);GO:0006376(mRNA splice site selection);GO:0006396(RNA processing);GO:0006397(mRNA processing);GO:0008016(regulation of heart contraction);GO:0036002(pre-mRNA binding);GO:1990904(ribonucleoprotein complex);G…	NA	CUGBP Elav-like family member 2 [Source:HGNC Symbol;Acc:HGNC:2550]	protein_coding;nonsense_mediated_decay	0.0906777	0.149525	0.160884	4.44446	5.81111	3.80056	0.0285346	-5.13114	2.17632e-151	9.62409e-149	down	yes
ENSG00000089094	KDM2B	ENST00000540191;ENST00000543852;ENST00000377069;ENST00000611216;ENST00000543025;ENST00000538503;ENST00000538046;ENST00000377071;ENST00000542030;ENST00000536036;ENST00000539394;ENST00000541511;ENST00000541318;ENST00000538243;ENST00000538379;ENST00000446152;ENST00000542973;ENST00000545022	GO:0000122(negative regulation of transcription by RNA polymerase II);GO:0000978(RNA polymerase II cis-regulatory region sequence-specific DNA binding);GO:0003677(DNA binding);GO:0003723(RNA binding);GO:0005515(protein binding);GO:0005634(nucleus);GO:0005654(nucleoplasm);GO:0005694(chromosome);GO:0005730(nucleolus);GO:0006325(chromatin organization);GO:0007283(spermatogenesis);GO:0008270(zinc ion…	NA	lysine demethylase 2B [Source:HGNC Symbol;Acc:HGNC:13610]	retained_intron;protein_coding;nonsense_mediated_decay	12.3882	11.763	11.188	58.443	65.2144	51.9112	0.201284	-2.3127	2.10979e-149	9.21176e-147	down	yes
ENSG00000160191	PDE9A	ENST00000398234;ENST00000291539;ENST00000490803;ENST00000398225;ENST00000489319;ENST00000486902;ENST00000398224;ENST00000470987;ENST00000462571;ENST00000467403;ENST00000335512;ENST00000398232;ENST00000467162;ENST00000398227;ENST00000460989;ENST00000472401;ENST00000466472;ENST00000495343;ENST00000460905	GO:0004114(3',5'-cyclic-nucleotide phosphodiesterase activity);GO:0005515(protein binding);GO:0005737(cytoplasm);GO:0005783(endoplasmic reticulum);GO:0005794(Golgi apparatus);GO:0005829(cytosol);GO:0005886(plasma membrane);GO:0007165(signal transduction);GO:0008081(phosphoric diester hydrolase activity);GO:0010613(positive regulation of cardiac muscle hypertrophy);GO:0016020(membrane);GO:0016787(…	00230(Purine metabolism);00230(Purine metabolism)	phosphodiesterase 9A [Source:HGNC Symbol;Acc:HGNC:8795]	protein_coding;processed_transcript;retained_intron	1.62993	1.50959	1.51682	10.3595	9.75207	9.80709	0.155633	-2.68378	1.14432e-147	4.87296e-145	down	yes
ENSG00000065320	NTN1	ENST00000173229;ENST00000436734	GO:0001764(neuron migration);GO:0005515(protein binding);GO:0005576(extracellular region);GO:0005604(basement membrane);GO:0005737(cytoplasm);GO:0006915(apoptotic process);GO:0006930(substrate-dependent cell migration, cell extension);GO:0007097(nuclear migration);GO:0007265(Ras protein signal transduction);GO:0007409(axonogenesis);GO:0007411(axon guidance);GO:0008045(motor neuron axon guidance);…	04360(Axon guidance);04360(Axon guidance)	netrin 1 [Source:HGNC Symbol;Acc:HGNC:8029]	protein_coding	0.274091	0.272489	0.252078	3.69196	4.24337	3.38409	0.0705565	-3.82508	4.76222e-147	2.00321e-144	down	yes
ENSG00000185811	IKZF1	ENST00000343574;ENST00000492782;ENST00000646110;ENST00000331340;ENST00000642219;ENST00000492119;ENST00000413698;ENST00000645066;ENST00000641948;ENST00000462201;ENST00000471793;ENST00000612658;ENST00000439701;ENST00000438033;ENST00000359197;ENST00000484847;ENST00000357364;ENST00000426121	GO:0000976(transcription regulatory region sequence-specific DNA binding);GO:0000977(RNA polymerase II regulatory region sequence-specific DNA binding);GO:0000978(RNA polymerase II cis-regulatory region sequence-specific DNA binding);GO:0003676(nucleic acid binding);GO:0003677(DNA binding);GO:0003700(DNA-binding transcription factor activity);GO:0005515(protein binding);GO:0005634(nucleus);GO:000…	NA	IKAROS family zinc finger 1 [Source:HGNC Symbol;Acc:HGNC:13176]	protein_coding;retained_intron	4.44947	4.34078	4.68202	25.4563	30.4183	23.2334	0.170302	-2.55383	6.94371e-145	2.8513e-142	down	yes
ENSG00000169860	P2RY1	ENST00000305097	GO:0000166(nucleotide binding);GO:0001621(G protein-coupled ADP receptor activity);GO:0001934(positive regulation of protein phosphorylation);GO:0001973(G protein-coupled adenosine receptor signaling pathway);GO:0004930(G protein-coupled receptor activity);GO:0005515(protein binding);GO:0005524(ATP binding);GO:0005739(mitochondrion);GO:0005886(plasma membrane);GO:0005887(integral component of pla…	04015(Rap1 signaling pathway);04080(Neuroactive ligand-receptor interaction);04611(Platelet activation);04742(Taste transduction)	purinergic receptor P2Y1 [Source:HGNC Symbol;Acc:HGNC:8539]	protein_coding	0.08721	0.058583	0.052122	3.34465	4.24433	2.84432	0.0189695	-5.72017	4.4965e-142	1.78273e-139	down	yes
ENSG00000035862	TIMP2	ENST00000262768;ENST00000592761;ENST00000586057	GO:0002020(protease binding);GO:0004857(enzyme inhibitor activity);GO:0005178(integrin binding);GO:0005515(protein binding);GO:0005576(extracellular region);GO:0005615(extracellular space);GO:0007417(central nervous system development);GO:0007568(aging);GO:0008191(metalloendopeptidase inhibitor activity);GO:0008270(zinc ion binding);GO:0008285(negative regulation of cell population proliferation)…	NA	TIMP metallopeptidase inhibitor 2 [Source:HGNC Symbol;Acc:HGNC:11821]	protein_coding;nonsense_mediated_decay	0.322054	0.345053	0.278979	3.95961	4.17326	3.97546	0.0781351	-3.67788	1.08548e-138	4.16017e-136	down	yes
ENSG00000103569	AQP9	ENST00000219919;ENST00000559443	GO:0005275(amine transmembrane transporter activity);GO:0005345(purine nucleobase transmembrane transporter activity);GO:0005350(pyrimidine nucleobase transmembrane transporter activity);GO:0005372(water transmembrane transporter activity);GO:0005515(protein binding);GO:0005886(plasma membrane);GO:0005887(integral component of plasma membrane);GO:0006833(water transport);GO:0006863(purine nucleob…	04976(Bile secretion);04976(Bile secretion)	aquaporin 9 [Source:HGNC Symbol;Acc:HGNC:643]	protein_coding;processed_transcript	0.685609	0.498887	0.773777	9.8003	10.5539	9.25381	0.0661401	-3.91833	1.28562e-135	4.87305e-133	down	yes
ENSG00000120645	IQSEC3	ENST00000538872;ENST00000382841;ENST00000540907;ENST00000544511;ENST00000537151	GO:0005086(ARF guanyl-nucleotide exchange factor activity);GO:0005515(protein binding);GO:0005654(nucleoplasm);GO:0005737(cytoplasm);GO:0005829(cytosol);GO:0014069(postsynaptic density);GO:0030036(actin cytoskeleton organization);GO:0030054(cell junction);GO:0032012(regulation of ARF protein signal transduction);GO:0045202(synapse);GO:0045211(postsynaptic membrane);GO:0060077(inhibitory synapse);…	04144(Endocytosis);04144(Endocytosis)	IQ motif and Sec7 domain ArfGEF 3 [Source:HGNC Symbol;Acc:HGNC:29193]	protein_coding;retained_intron;processed_transcript	0.0358152	0.0581265	0.0767609	2.37955	2.53877	2.28033	0.0237131	-5.39817	3.10399e-133	1.15125e-130	down	yes
ENSG00000225783	MIAT	ENST00000620145;ENST00000616213;ENST00000616469;ENST00000670887;ENST00000665574;ENST00000613780;ENST00000660931	NA	NA	myocardial infarction associated transcript [Source:HGNC Symbol;Acc:HGNC:33425]	lncRNA	0.229293	0.183361	0.196408	2.04335	2.1585	1.86053	0.100466	-3.31522	3.57578e-133	1.29831e-130	down	yes
ENSG00000106617	PRKAG2	ENST00000287878;ENST00000650948;ENST00000652136;ENST00000652159;ENST00000652714;ENST00000651378;ENST00000652572;ENST00000652707;ENST00000651954;ENST00000474383;ENST00000392801;ENST00000485183;ENST00000476632;ENST00000651303;ENST00000492843;ENST00000479461;ENST00000491938;ENST00000651290;ENST00000652397;ENST00000652047;ENST00000651836;ENST00000461529;ENST00000650851;ENST00000652321;ENST00000478989…	GO:0000166(nucleotide binding);GO:0004679(AMP-activated protein kinase activity);GO:0004862(cAMP-dependent protein kinase inhibitor activity);GO:0005524(ATP binding);GO:0005615(extracellular space);GO:0005634(nucleus);GO:0005654(nucleoplasm);GO:0005737(cytoplasm);GO:0005829(cytosol);GO:0005977(glycogen metabolic process);GO:0006110(regulation of glycolytic process);GO:0006468(protein phosphorylat…	04068(FoxO signaling pathway);04152(AMPK signaling pathway);04211(Longevity regulating pathway);04213(Longevity regulating pathway - multiple species);04371(Apelin signaling pathway);04530(Tight junction);04710(Circadian rhythm);04714(Thermogenesis);04910(Insulin signaling pathway);04920(Adipocytokine signaling pathway);04921(Oxytocin signaling pathway);04922(Glucagon signaling pathway);04931(Ins…	protein kinase AMP-activated non-catalytic subunit gamma 2 [Source:HGNC Symbol;Acc:HGNC:9386]	protein_coding;retained_intron;processed_transcript;nonsense_mediated_decay	1.02776	0.953125	1.01946	4.78664	5.36912	4.56959	0.203753	-2.29511	2.64991e-129	9.23268e-127	down	yes
ENSG00000169194	IL13	ENST00000304506;ENST00000462480;ENST00000617259;ENST00000468334	GO:0001774(microglial cell activation);GO:0002639(positive regulation of immunoglobulin production);GO:0005125(cytokine activity);GO:0005126(cytokine receptor binding);GO:0005144(interleukin-13 receptor binding);GO:0005515(protein binding);GO:0005576(extracellular region);GO:0005615(extracellular space);GO:0005737(cytoplasm);GO:0006954(inflammatory response);GO:0006955(immune response);GO:0009612…	04060(Cytokine-cytokine receptor interaction);04630(Jak-STAT signaling pathway);04657(IL-17 signaling pathway);04658(Th1 and Th2 cell differentiation);04664(Fc epsilon RI signaling pathway);05200(Pathways in cancer);05310(Asthma);05321(Inflammatory bowel disease (IBD));05321(Inflammatory bowel disease (IBD))	interleukin 13 [Source:HGNC Symbol;Acc:HGNC:5973]	protein_coding;retained_intron;processed_transcript	0.105958	0.15087	0.124222	5.70538	4.93059	5.52505	0.0235784	-5.40639	9.94584e-127	3.43062e-124	down	yes
ENSG00000158292	GPR153	ENST00000377893	GO:0004930(G protein-coupled receptor activity);GO:0005886(plasma membrane);GO:0007165(signal transduction);GO:0007186(G protein-coupled receptor signaling pathway);GO:0016020(membrane);GO:0016021(integral component of membrane)	NA	G protein-coupled receptor 153 [Source:HGNC Symbol;Acc:HGNC:23618]	protein_coding	16.7402	17.6659	17.5639	66.6093	65.4954	63.8633	0.265196	-1.91487	9.87904e-126	3.37384e-123	down	yes
ENSG00000096060	FKBP5	ENST00000357266;ENST00000539068;ENST00000542713;ENST00000536438	GO:0000413(protein peptidyl-prolyl isomerization);GO:0003755(peptidyl-prolyl cis-trans isomerase activity);GO:0005515(protein binding);GO:0005528(FK506 binding);GO:0005634(nucleus);GO:0005654(nucleoplasm);GO:0005737(cytoplasm);GO:0005829(cytosol);GO:0006457(protein folding);GO:0009617(response to bacterium);GO:0016020(membrane);GO:0016853(isomerase activity);GO:0031072(heat shock protein binding)…	04915(Estrogen signaling pathway);04915(Estrogen signaling pathway)	FKBP prolyl isomerase 5 [Source:HGNC Symbol;Acc:HGNC:3721]	protein_coding	0.845376	0.735037	0.742663	5.19555	5.65726	4.47219	0.151587	-2.72178	8.39407e-124	2.81104e-121	down	yes
ENSG00000180011	ZADH2	ENST00000322342;ENST00000581620;ENST00000582437;ENST00000537114	GO:0003674(molecular_function);GO:0005777(peroxisome);GO:0006693(prostaglandin metabolic process);GO:0008150(biological_process);GO:0008270(zinc ion binding);GO:0016491(oxidoreductase activity);GO:0036132(13-prostaglandin reductase activity);GO:0045599(negative regulation of fat cell differentiation);GO:0047522(15-oxoprostaglandin 13-oxidase activity);GO:0055114(oxidation-reduction process);GO:00…	NA	zinc binding alcohol dehydrogenase domain containing 2 [Source:HGNC Symbol;Acc:HGNC:28697]	protein_coding	3.81137	3.88662	3.73607	15.0225	16.2809	14.1252	0.251692	-1.99027	1.53309e-121	5.08468e-119	down	yes
ENSG00000137198	GMPR	ENST00000259727;ENST00000540478;ENST00000544145	GO:0003824(catalytic activity);GO:0003920(GMP reductase activity);GO:0005829(cytosol);GO:0006144(purine nucleobase metabolic process);GO:0006163(purine nucleotide metabolic process);GO:0009117(nucleotide metabolic process);GO:0009409(response to cold);GO:0016491(oxidoreductase activity);GO:0043101(purine-containing compound salvage);GO:0046872(metal ion binding);GO:0055114(oxidation-reduction pro…	00230(Purine metabolism);00230(Purine metabolism)	guanosine monophosphate reductase [Source:HGNC Symbol;Acc:HGNC:4376]	protein_coding;retained_intron;processed_transcript	0.595524	0.686927	0.818475	11.3231	9.95264	11.6882	0.0637341	-3.97179	3.95889e-121	1.30051e-118	down	yes
ENSG00000196139	AKR1C3	ENST00000380554;ENST00000605149;ENST00000605781;ENST00000480822;ENST00000480697;ENST00000603312;ENST00000470862;ENST00000603484;ENST00000605322	GO:0001523(retinoid metabolic process);GO:0001758(retinal dehydrogenase activity);GO:0004032(alditol:NADP+ 1-oxidoreductase activity);GO:0004033(aldo-keto reductase (NADP) activity);GO:0004745(retinol dehydrogenase activity);GO:0005496(steroid binding);GO:0005622(intracellular);GO:0005634(nucleus);GO:0005737(cytoplasm);GO:0005829(cytosol);GO:0006693(prostaglandin metabolic process);GO:0007186(G p…	00140(Steroid hormone biosynthesis);00590(Arachidonic acid metabolism);00790(Folate biosynthesis);04913(Ovarian steroidogenesis);04913(Ovarian steroidogenesis)	aldo-keto reductase family 1 member C3 [Source:HGNC Symbol;Acc:HGNC:386]	protein_coding;processed_transcript;retained_intron	0.688805	0.630865	0.639182	7.4966	6.35335	7.45632	0.0919379	-3.4432	1.19763e-120	3.89717e-118	down	yes
ENSG00000143847	PPFIA4	ENST00000295706;ENST00000486360;ENST00000600426;ENST00000367240;ENST00000601609;ENST00000599514;ENST00000594656;ENST00000272198;ENST00000600447;ENST00000597023;ENST00000594572	GO:0005515(protein binding);GO:0005737(cytoplasm);GO:0005829(cytosol);GO:0007269(neurotransmitter secretion);GO:0009986(cell surface);GO:0014047(glutamate secretion);GO:0045202(synapse);GO:0048786(presynaptic active zone);GO:0050808(synapse organization);GO:0050808(synapse organization)	NA	PTPRF interacting protein alpha 4 [Source:HGNC Symbol;Acc:HGNC:9248]	protein_coding;retained_intron;processed_transcript	0.0385514	0.0337707	0.0367227	1.27355	1.61691	1.3449	0.0257462	-5.2795	2.65202e-119	8.47003e-117	down	yes
ENSG00000099260	PALMD	ENST00000263174;ENST00000496843;ENST00000605497;ENST00000605613	GO:0005515(protein binding);GO:0005737(cytoplasm);GO:0008360(regulation of cell shape);GO:0016020(membrane);GO:0030054(cell junction);GO:0030425(dendrite);GO:0042995(cell projection);GO:0043197(dendritic spine);GO:0045202(synapse);GO:0045202(synapse)	NA	palmdelphin [Source:HGNC Symbol;Acc:HGNC:15846]	protein_coding;retained_intron	0.013732	0.0143803	0.00455504	2.49256	2.40557	2.38101	0.00448781	-7.79977	3.24831e-119	1.02793e-116	down	yes
ENSG00000198598	MMP17	ENST00000360564;ENST00000535291;ENST00000542142;ENST00000537848;ENST00000535004;ENST00000535182;ENST00000545790;ENST00000542648;ENST00000534865;ENST00000545671;ENST00000535271	GO:0001822(kidney development);GO:0004222(metalloendopeptidase activity);GO:0005576(extracellular region);GO:0005886(plasma membrane);GO:0006508(proteolysis);GO:0008047(enzyme activator activity);GO:0008233(peptidase activity);GO:0008237(metallopeptidase activity);GO:0008270(zinc ion binding);GO:0016020(membrane);GO:0016787(hydrolase activity);GO:0030198(extracellular matrix organization);GO:0030…	04928(Parathyroid hormone synthesis, secretion and action);04928(Parathyroid hormone synthesis, secretion and action)	matrix metallopeptidase 17 [Source:HGNC Symbol;Acc:HGNC:7163]	protein_coding;retained_intron;nonsense_mediated_decay;processed_transcript	0.0667458	0.131435	0.138647	4.98705	4.26976	5.22013	0.0232665	-5.4256	1.05933e-116	3.23357e-114	down	yes
ENSG00000144677	CTDSPL	ENST00000273179;ENST00000436654;ENST00000447745;ENST00000435525;ENST00000443503;ENST00000486978;ENST00000416688	GO:0001933(negative regulation of protein phosphorylation);GO:0003674(molecular_function);GO:0004721(phosphoprotein phosphatase activity);GO:0005515(protein binding);GO:0005634(nucleus);GO:0006470(protein dephosphorylation);GO:0008150(biological_process);GO:0008420(RNA polymerase II CTD heptapeptide repeat phosphatase activity);GO:0016311(dephosphorylation);GO:0016787(hydrolase activity);GO:00167…	NA	CTD small phosphatase like [Source:HGNC Symbol;Acc:HGNC:16890]	protein_coding;nonsense_mediated_decay;processed_transcript	1.45373	1.46078	1.28254	7.80422	7.87031	7.79385	0.178839	-2.48327	9.89634e-116	2.99434e-113	down	yes
ENSG00000073861	TBX21	ENST00000177694;ENST00000581328	GO:0000122(negative regulation of transcription by RNA polymerase II);GO:0000976(transcription regulatory region sequence-specific DNA binding);GO:0000977(RNA polymerase II regulatory region sequence-specific DNA binding);GO:0000981(DNA-binding transcription factor activity, RNA polymerase II-specific);GO:0001102(RNA polymerase II activating transcription factor binding);GO:0001227(DNA-binding tr…	04658(Th1 and Th2 cell differentiation);04659(Th17 cell differentiation);05321(Inflammatory bowel disease (IBD));05321(Inflammatory bowel disease (IBD))	T-box transcription factor 21 [Source:HGNC Symbol;Acc:HGNC:11599]	protein_coding;retained_intron	0.172058	0.176348	0.134339	4.80161	5.12889	4.48748	0.0334822	-4.90046	2.81598e-114	8.23148e-112	down	yes
ENSG00000179403	VWA1	ENST00000476993;ENST00000471398;ENST00000338660;ENST00000495558	GO:0005201(extracellular matrix structural constituent);GO:0005515(protein binding);GO:0005576(extracellular region);GO:0005604(basement membrane);GO:0005614(interstitial matrix);GO:0005615(extracellular space);GO:0005788(endoplasmic reticulum lumen);GO:0030198(extracellular matrix organization);GO:0031012(extracellular matrix);GO:0042802(identical protein binding);GO:0043687(post-translational p…	NA	von Willebrand factor A domain containing 1 [Source:HGNC Symbol;Acc:HGNC:30910]	protein_coding	1.6911	1.69204	1.83631	11.3479	10.0577	11.2466	0.15985	-2.64521	1.04915e-113	3.01571e-111	down	yes
ENSG00000071575	TRIB2	ENST00000155926;ENST00000405331;ENST00000381465;ENST00000483034	GO:0004672(protein kinase activity);GO:0004860(protein kinase inhibitor activity);GO:0005515(protein binding);GO:0005524(ATP binding);GO:0005634(nucleus);GO:0005737(cytoplasm);GO:0005856(cytoskeleton);GO:0006468(protein phosphorylation);GO:0006469(negative regulation of protein kinase activity);GO:0008134(transcription factor binding);GO:0031434(mitogen-activated protein kinase kinase binding);GO…	NA	tribbles pseudokinase 2 [Source:HGNC Symbol;Acc:HGNC:30809]	protein_coding;processed_transcript	4.15978	3.77668	3.72071	16.5174	18.3592	16.1475	0.228464	-2.12996	1.22176e-112	3.45427e-110	down	yes
ENSG00000168610	STAT3	ENST00000264657;ENST00000462269;ENST00000471989;ENST00000590776;ENST00000491272;ENST00000462286;ENST00000498330;ENST00000585517;ENST00000478276;ENST00000585360;ENST00000588969;ENST00000588065;ENST00000404395	GO:0000122(negative regulation of transcription by RNA polymerase II);GO:0000790(nuclear chromatin);GO:0000976(transcription regulatory region sequence-specific DNA binding);GO:0000978(RNA polymerase II cis-regulatory region sequence-specific DNA binding);GO:0000981(DNA-binding transcription factor activity, RNA polymerase II-specific);GO:0001103(RNA polymerase II repressing transcription factor …	01521(EGFR tyrosine kinase inhibitor resistance);04062(Chemokine signaling pathway);04066(HIF-1 signaling pathway);04068(FoxO signaling pathway);04217(Necroptosis);04550(Signaling pathways regulating pluripotency of stem cells);04630(Jak-STAT signaling pathway);04659(Th17 cell differentiation);04917(Prolactin signaling pathway);04920(Adipocytokine signaling pathway);04931(Insulin resistance);0493…	signal transducer and activator of transcription 3 [Source:HGNC Symbol;Acc:HGNC:11364]	protein_coding;retained_intron;processed_transcript	24.1182	23.8179	24.6664	103.052	117.666	89.7561	0.233844	-2.09638	2.12229e-111	5.85632e-109	down	yes
ENSG00000166025	AMOTL1	ENST00000317829;ENST00000433060;ENST00000537191;ENST00000299004	GO:0001525(angiogenesis);GO:0003365(establishment of cell polarity involved in ameboidal cell migration);GO:0005515(protein binding);GO:0005829(cytosol);GO:0005886(plasma membrane);GO:0005923(bicellular tight junction);GO:0008180(COP9 signalosome);GO:0016055(Wnt signaling pathway);GO:0016324(apical plasma membrane);GO:0030027(lamellipodium);GO:0030036(actin cytoskeleton organization);GO:0030054(c…	04530(Tight junction);04530(Tight junction)	angiomotin like 1 [Source:HGNC Symbol;Acc:HGNC:17811]	protein_coding;retained_intron	0.00449806	0.0208035	0.00822973	1.9346	2.46384	1.61104	0.00557974	-7.48559	5.04261e-111	1.36956e-108	down	yes
ENSG00000172673	THEMIS	ENST00000368250;ENST00000630369	GO:0002250(adaptive immune response);GO:0002376(immune system process);GO:0005515(protein binding);GO:0005634(nucleus);GO:0005737(cytoplasm);GO:0005911(cell-cell junction);GO:0007275(multicellular organism development);GO:0008180(COP9 signalosome);GO:0043368(positive T cell selection);GO:0043383(negative T cell selection);GO:0050852(T cell receptor signaling pathway);GO:0050852(T cell receptor si…	NA	thymocyte selection associated [Source:HGNC Symbol;Acc:HGNC:21569]	protein_coding	2.07791	2.09575	2.3244	11.1188	12.1032	10.7151	0.191473	-2.38478	1.06922e-110	2.88131e-108	down	yes
ENSG00000139219	COL2A1	ENST00000380518;ENST00000337299;ENST00000466884;ENST00000490609;ENST00000493991;ENST00000465743;ENST00000474996;ENST00000546974;ENST00000483376	GO:0001501(skeletal system development);GO:0001502(cartilage condensation);GO:0001503(ossification);GO:0001894(tissue homeostasis);GO:0001958(endochondral ossification);GO:0002062(chondrocyte differentiation);GO:0003007(heart morphogenesis);GO:0005201(extracellular matrix structural constituent);GO:0005515(protein binding);GO:0005576(extracellular region);GO:0005581(collagen trimer);GO:0005585(co…	04151(PI3K-Akt signaling pathway);04510(Focal adhesion);04512(ECM-receptor interaction);04974(Protein digestion and absorption);05165(Human papillomavirus infection);05165(Human papillomavirus infection)	collagen type II alpha 1 chain [Source:HGNC Symbol;Acc:HGNC:2200]	protein_coding;retained_intron;processed_transcript	0.055788	0.0173602	0.0157875	209.618	224.921	190.127	0.000142373	-12.778	1.58099e-110	4.22737e-108	down	yes
ENSG00000077713	SLC25A43	ENST00000217909;ENST00000493093;ENST00000488158	GO:0005347(ATP transmembrane transporter activity);GO:0005739(mitochondrion);GO:0005743(mitochondrial inner membrane);GO:0015867(ATP transport);GO:0016020(membrane);GO:0016021(integral component of membrane);GO:0055085(transmembrane transport);GO:0055085(transmembrane transport)	NA	solute carrier family 25 member 43 [Source:HGNC Symbol;Acc:HGNC:30557]	protein_coding;processed_transcript	0.413867	0.329538	0.399836	5.3832	5.49984	5.61147	0.0693103	-3.85079	4.63326e-109	1.21996e-106	down	yes
ENSG00000103187	COTL1	ENST00000262428;ENST00000567278;ENST00000567786;ENST00000564662;ENST00000561707	GO:0003779(actin binding);GO:0005515(protein binding);GO:0005576(extracellular region);GO:0005634(nucleus);GO:0005737(cytoplasm);GO:0005829(cytosol);GO:0005856(cytoskeleton);GO:0005884(actin filament);GO:0005886(plasma membrane);GO:0008150(biological_process);GO:0019899(enzyme binding);GO:0030833(regulation of actin filament polymerization);GO:0030864(cortical actin cytoskeleton);GO:0034774(secre…	NA	coactosin like F-actin binding protein 1 [Source:HGNC Symbol;Acc:HGNC:18304]	protein_coding;processed_transcript;retained_intron	2.45712	2.23993	2.62209	15.4177	13.4797	16.005	0.163001	-2.61705	2.05922e-108	5.30064e-106	down	yes
ENSG00000107438	PDLIM1	ENST00000329399;ENST00000477757;ENST00000490391;ENST00000492511	GO:0001666(response to hypoxia);GO:0001725(stress fiber);GO:0003713(transcription coactivator activity);GO:0003779(actin binding);GO:0005515(protein binding);GO:0005667(transcription factor complex);GO:0005737(cytoplasm);GO:0005856(cytoskeleton);GO:0005912(adherens junction);GO:0005925(focal adhesion);GO:0006357(regulation of transcription by RNA polymerase II);GO:0006979(response to oxidative st…	NA	PDZ and LIM domain 1 [Source:HGNC Symbol;Acc:HGNC:2067]	protein_coding;processed_transcript	0.265453	0.116079	0.278807	40.1621	36.4329	39.8114	0.00567271	-7.46175	2.54772e-104	6.14535e-102	down	yes
ENSG00000270641	TSIX	ENST00000604411	NA	NA	TSIX transcript, XIST antisense RNA [Source:HGNC Symbol;Acc:HGNC:12377]	lncRNA	0.17413	0.234699	0.161409	2.72578	2.02377	1.98425	0.084683	-3.56178	7.45809e-104	1.78647e-101	down	yes
ENSG00000172794	RAB37	ENST00000392613;ENST00000392612;ENST00000340415;ENST00000392610;ENST00000577548;ENST00000533530;ENST00000392614;ENST00000392615;ENST00000527040;ENST00000392617;ENST00000488977	GO:0000166(nucleotide binding);GO:0003924(GTPase activity);GO:0005515(protein binding);GO:0005525(GTP binding);GO:0005768(endosome);GO:0005793(endoplasmic reticulum-Golgi intermediate compartment);GO:0005886(plasma membrane);GO:0015031(protein transport);GO:0031410(cytoplasmic vesicle);GO:0035577(azurophil granule membrane);GO:0035579(specific granule membrane);GO:0043312(neutrophil degranulation…	NA	RAB37, member RAS oncogene family [Source:HGNC Symbol;Acc:HGNC:30268]	protein_coding;retained_intron	0.15141	0.145293	0.158575	2.48412	2.62201	2.32704	0.0612497	-4.02915	1.08009e-103	2.56935e-101	down	yes
ENSG00000166402	TUB	ENST00000299506	GO:0001664(G protein-coupled receptor binding);GO:0005576(extracellular region);GO:0005634(nucleus);GO:0005737(cytoplasm);GO:0005829(cytosol);GO:0005886(plasma membrane);GO:0005929(cilium);GO:0006909(phagocytosis);GO:0006910(phagocytosis, recognition);GO:0007605(sensory perception of sound);GO:0008277(regulation of G protein-coupled receptor signaling pathway);GO:0009725(response to hormone);GO:0…	NA	TUB bipartite transcription factor [Source:HGNC Symbol;Acc:HGNC:12406]	protein_coding	0.487235	0.380133	0.47276	5.0294	5.86278	3.93328	0.0903936	-3.46764	2.00996e-103	4.7486e-101	down	yes
ENSG00000177494	ZBED2	ENST00000317012	GO:0000122(negative regulation of transcription by RNA polymerase II);GO:0000790(nuclear chromatin);GO:0000976(transcription regulatory region sequence-specific DNA binding);GO:0000981(DNA-binding transcription factor activity, RNA polymerase II-specific);GO:0003677(DNA binding);GO:0005634(nucleus);GO:0045618(positive regulation of keratinocyte differentiation);GO:0045944(positive regulation of t…	NA	zinc finger BED-type containing 2 [Source:HGNC Symbol;Acc:HGNC:20710]	protein_coding	0.035481	0.143189	0.089899	7.44961	7.31476	5.72857	0.0131054	-6.25369	2.71636e-103	6.33077e-101	down	yes
ENSG00000156052	GNAQ	ENST00000286548	GO:0000166(nucleotide binding);GO:0001508(action potential);GO:0001664(G protein-coupled receptor binding);GO:0001750(photoreceptor outer segment);GO:0003924(GTPase activity);GO:0005096(GTPase activator activity);GO:0005515(protein binding);GO:0005525(GTP binding);GO:0005634(nucleus);GO:0005737(cytoplasm);GO:0005765(lysosomal membrane);GO:0005794(Golgi apparatus);GO:0005834(heterotrimeric G-prote…	04015(Rap1 signaling pathway);04020(Calcium signaling pathway);04022(cGMP-PKG signaling pathway);04071(Sphingolipid signaling pathway);04261(Adrenergic signaling in cardiomyocytes);04270(Vascular smooth muscle contraction);04371(Apelin signaling pathway);04540(Gap junction);04611(Platelet activation);04713(Circadian entrainment);04720(Long-term potentiation);04723(Retrograde endocannabinoid signa…	G protein subunit alpha q [Source:HGNC Symbol;Acc:HGNC:4390]	protein_coding	0.624953	0.621927	0.806762	6.68039	8.92754	6.0953	0.0946238	-3.40165	3.20769e-103	7.42569e-101	down	yes
ENSG00000141431	ASXL3	ENST00000269197;ENST00000592541;ENST00000593195;ENST00000642541	GO:0000790(nuclear chromatin);GO:0003677(DNA binding);GO:0003682(chromatin binding);GO:0005634(nucleus);GO:0006351(transcription, DNA-templated);GO:0006355(regulation of transcription, DNA-templated);GO:0009887(animal organ morphogenesis);GO:0035517(PR-DUB complex);GO:0042975(peroxisome proliferator activated receptor binding);GO:0045944(positive regulation of transcription by RNA polymerase II);…	NA	ASXL transcriptional regulator 3 [Source:HGNC Symbol;Acc:HGNC:29357]	protein_coding;nonsense_mediated_decay	0.00603092	0.0116798	0.00595589	1.02521	1.11155	0.881226	0.00784187	-6.99459	7.12445e-102	1.62744e-99	down	yes
ENSG00000260996	BX255925	ENST00000566954	NA	NA	novel transcript, overlapping NRARP	lncRNA	0.18165	0.105497	0.269158	8.76849	7.32948	9.15599	0.0220284	-5.50449	1.15865e-101	2.61211e-99	down	yes
ENSG00000185818	NAT8L	ENST00000423729	GO:0005515(protein binding);GO:0005737(cytoplasm);GO:0005739(mitochondrion);GO:0005759(mitochondrial matrix);GO:0005783(endoplasmic reticulum);GO:0008080(N-acetyltransferase activity);GO:0008652(cellular amino acid biosynthetic process);GO:0016020(membrane);GO:0016021(integral component of membrane);GO:0016740(transferase activity);GO:0016746(transferase activity, transferring acyl groups);GO:001…	00250(Alanine, aspartate and glutamate metabolism)	N-acetyltransferase 8 like [Source:HGNC Symbol;Acc:HGNC:26742]	protein_coding	0.301118	0.226582	0.308598	3.31043	3.14357	2.9812	0.088636	-3.49596	2.7192e-101	6.09048e-99	down	yes
ENSG00000130818	ZNF426	ENST00000253115;ENST00000593003;ENST00000535489;ENST00000589289	GO:0003676(nucleic acid binding);GO:0003677(DNA binding);GO:0005515(protein binding);GO:0005634(nucleus);GO:0006355(regulation of transcription, DNA-templated);GO:0046872(metal ion binding);GO:0046872(metal ion binding)	05168(Herpes simplex virus 1 infection);05168(Herpes simplex virus 1 infection)	zinc finger protein 426 [Source:HGNC Symbol;Acc:HGNC:20725]	protein_coding	0.170697	0.187139	0.216017	2.20001	2.28891	2.04647	0.0878071	-3.50952	3.56342e-101	7.92987e-99	down	yes
ENSG00000198482	ZNF808	ENST00000487863;ENST00000461321;ENST00000359798;ENST00000486474;ENST00000461779;ENST00000465448	GO:0003676(nucleic acid binding);GO:0003677(DNA binding);GO:0005634(nucleus);GO:0006355(regulation of transcription, DNA-templated);GO:0046872(metal ion binding);GO:0046872(metal ion binding)	NA	zinc finger protein 808 [Source:HGNC Symbol;Acc:HGNC:33230]	nonsense_mediated_decay;protein_coding	0.0188803	0.0275542	0.0168813	2.73643	3.51635	2.46545	0.00726246	-7.10533	2.26189e-100	4.96938e-98	down	yes
ENSG00000173020	GRK2	ENST00000533077;ENST00000524899;ENST00000532099;ENST00000308595;ENST00000416281;ENST00000534651;ENST00000526572;ENST00000527176;ENST00000531390;ENST00000530291;ENST00000532611;ENST00000529815	GO:0000166(nucleotide binding);GO:0002026(regulation of the force of heart contraction);GO:0002029(desensitization of G protein-coupled receptor signaling pathway);GO:0003108(negative regulation of the force of heart contraction by chemical signal);GO:0004672(protein kinase activity);GO:0004674(protein serine/threonine kinase activity);GO:0004703(G protein-coupled receptor kinase activity);GO:000…	04062(Chemokine signaling pathway);04144(Endocytosis);04340(Hedgehog signaling pathway);04724(Glutamatergic synapse);04740(Olfactory transduction);05032(Morphine addiction);05032(Morphine addiction)	G protein-coupled receptor kinase 2 [Source:HGNC Symbol;Acc:HGNC:289]	retained_intron;processed_transcript;protein_coding	31.327	30.6296	31.9356	95.9637	94.0171	92.9213	0.331889	-1.59123	9.85885e-100	2.15229e-97	down	yes
ENSG00000182575	NXPH3	ENST00000328741;ENST00000513748;ENST00000570453	GO:0003674(molecular_function);GO:0005102(signaling receptor binding);GO:0005576(extracellular region);GO:0007218(neuropeptide signaling pathway);GO:0007218(neuropeptide signaling pathway)	NA	neurexophilin 3 [Source:HGNC Symbol;Acc:HGNC:8077]	protein_coding;retained_intron	2.1678	2.06497	2.27397	11.0262	9.93247	9.82562	0.211365	-2.24219	2.63618e-99	5.68311e-97	down	yes
ENSG00000105642	KCNN1	ENST00000222249;ENST00000594192;ENST00000615435	GO:0005516(calmodulin binding);GO:0005886(plasma membrane);GO:0006811(ion transport);GO:0006813(potassium ion transport);GO:0007268(chemical synaptic transmission);GO:0008076(voltage-gated potassium channel complex);GO:0015269(calcium-activated potassium channel activity);GO:0016020(membrane);GO:0016021(integral component of membrane);GO:0016286(small conductance calcium-activated potassium chann…	04911(Insulin secretion);04911(Insulin secretion)	potassium calcium-activated channel subfamily N member 1 [Source:HGNC Symbol;Acc:HGNC:6290]	protein_coding;processed_transcript	0.399695	0.374635	0.349627	5.59942	4.55082	6.25517	0.0685113	-3.86751	3.15606e-98	6.67866e-96	down	yes
ENSG00000144476	ACKR3	ENST00000272928;ENST00000447924	GO:0001525(angiogenesis);GO:0001570(vasculogenesis);GO:0004930(G protein-coupled receptor activity);GO:0005044(scavenger receptor activity);GO:0005515(protein binding);GO:0005634(nucleus);GO:0005737(cytoplasm);GO:0005768(endosome);GO:0005769(early endosome);GO:0005886(plasma membrane);GO:0005905(clathrin-coated pit);GO:0006935(chemotaxis);GO:0006955(immune response);GO:0007155(cell adhesion);GO:0…	04060(Cytokine-cytokine receptor interaction);04060(Cytokine-cytokine receptor interaction)	atypical chemokine receptor 3 [Source:HGNC Symbol;Acc:HGNC:23692]	protein_coding	9.55211	10.5238	10.8519	43.5266	43.0667	40.1192	0.244079	-2.03458	2.8821e-96	6.02498e-94	down	yes
ENSG00000160796	NBEAL2	ENST00000651453;ENST00000651450;ENST00000486870;ENST00000651350;ENST00000423436;ENST00000461036;ENST00000477412;ENST00000450053;ENST00000416683;ENST00000443829;ENST00000651747;ENST00000476095;ENST00000652744;ENST00000652242;ENST00000475689;ENST00000469349	GO:0005515(protein binding);GO:0005783(endoplasmic reticulum);GO:0005829(cytosol);GO:0005886(plasma membrane);GO:0008104(protein localization);GO:0016020(membrane);GO:0019901(protein kinase binding);GO:0030220(platelet formation);GO:0043312(neutrophil degranulation);GO:0070821(tertiary granule membrane);GO:0101003(ficolin-1-rich granule membrane);GO:0101003(ficolin-1-rich granule membrane)	NA	neurobeachin like 2 [Source:HGNC Symbol;Acc:HGNC:31928]	retained_intron;protein_coding	3.9886	3.75885	4.04915	16.2879	18.6226	14.2468	0.239976	-2.05904	3.25633e-96	6.76629e-94	down	yes
ENSG00000163362	INAVA	ENST00000413687;ENST00000526172;ENST00000367342;ENST00000451872	GO:0000187(activation of MAPK activity);GO:0002221(pattern recognition receptor signaling pathway);GO:0002367(cytokine production involved in immune response);GO:0002376(immune system process);GO:0005515(protein binding);GO:0005634(nucleus);GO:0005737(cytoplasm);GO:0031398(positive regulation of protein ubiquitination);GO:0032494(response to peptidoglycan);GO:0032495(response to muramyl dipeptide…	NA	innate immunity activator [Source:HGNC Symbol;Acc:HGNC:25599]	protein_coding;processed_transcript	1.88915	1.97782	1.84986	8.32602	8.46545	7.8638	0.231871	-2.10861	7.73946e-96	1.59855e-93	down	yes
ENSG00000077782	FGFR1	ENST00000470826;ENST00000335922;ENST00000527114;ENST00000649678;ENST00000341462;ENST00000397091;ENST00000496296;ENST00000532791;ENST00000524528;ENST00000475621;ENST00000526570;ENST00000484370;ENST00000474970;ENST00000531196;ENST00000526688;ENST00000496629;ENST00000674189;ENST00000480571;ENST00000674217;ENST00000425967;ENST00000527745;ENST00000487647;ENST00000674380;ENST00000533619;ENST00000674474…	GO:0000122(negative regulation of transcription by RNA polymerase II);GO:0000165(MAPK cascade);GO:0000166(nucleotide binding);GO:0001501(skeletal system development);GO:0001525(angiogenesis);GO:0001657(ureteric bud development);GO:0001701(in utero embryonic development);GO:0001759(organ induction);GO:0001764(neuron migration);GO:0001837(epithelial to mesenchymal transition);GO:0002053(positive re…	04010(MAPK signaling pathway);04014(Ras signaling pathway);04015(Rap1 signaling pathway);04151(PI3K-Akt signaling pathway);04520(Adherens junction);04550(Signaling pathways regulating pluripotency of stem cells);04714(Thermogenesis);04810(Regulation of actin cytoskeleton);04928(Parathyroid hormone synthesis, secretion and action);05200(Pathways in cancer);05205(Proteoglycans in cancer);05215(Pros…	fibroblast growth factor receptor 1 [Source:HGNC Symbol;Acc:HGNC:3688]	retained_intron;protein_coding;nonsense_mediated_decay;processed_transcript	2.86564	2.74505	2.7581	9.07789	9.60687	8.38613	0.309143	-1.69365	1.71343e-95	3.51794e-93	down	yes
ENSG00000091129	NRCAM	ENST00000351718;ENST00000379024;ENST00000613830;ENST00000489800;ENST00000445634;ENST00000379028	GO:0001525(angiogenesis);GO:0001764(neuron migration);GO:0005515(protein binding);GO:0005576(extracellular region);GO:0005886(plasma membrane);GO:0005887(integral component of plasma membrane);GO:0007155(cell adhesion);GO:0007409(axonogenesis);GO:0007411(axon guidance);GO:0007413(axonal fasciculation);GO:0007416(synapse assembly);GO:0007417(central nervous system development);GO:0008104(protein l…	04514(Cell adhesion molecules (CAMs));04514(Cell adhesion molecules (CAMs))	neuronal cell adhesion molecule [Source:HGNC Symbol;Acc:HGNC:7994]	protein_coding;retained_intron	0.0229724	0.017538	0.0320829	1.53291	2.16394	1.30168	0.0145229	-6.10552	1.93644e-94	3.95229e-92	down	yes
ENSG00000038382	TRIO	ENST00000509967;ENST00000507714;ENST00000515144;ENST00000503399;ENST00000509354;ENST00000515710;ENST00000513206;ENST00000510281;ENST00000508283;ENST00000508717;ENST00000511019;ENST00000506611;ENST00000344135;ENST00000344204;ENST00000512303;ENST00000508343;ENST00000504606;ENST00000502490;ENST00000510757;ENST00000512070;ENST00000505971;ENST00000512979;ENST00000502816	GO:0000166(nucleotide binding);GO:0004672(protein kinase activity);GO:0004674(protein serine/threonine kinase activity);GO:0005085(guanyl-nucleotide exchange factor activity);GO:0005089(Rho guanyl-nucleotide exchange factor activity);GO:0005515(protein binding);GO:0005524(ATP binding);GO:0005737(cytoplasm);GO:0005829(cytosol);GO:0006468(protein phosphorylation);GO:0007185(transmembrane receptor p…	NA	trio Rho guanine nucleotide exchange factor [Source:HGNC Symbol;Acc:HGNC:12303]	protein_coding;processed_transcript;retained_intron;nonsense_mediated_decay	4.84642	3.94852	4.14088	29.0501	39.6654	24.7362	0.138422	-2.85285	5.88288e-94	1.18773e-91	down	yes
ENSG00000125207	PIWIL1	ENST00000245255;ENST00000541480	GO:0003676(nucleic acid binding);GO:0003723(RNA binding);GO:0003727(single-stranded RNA binding);GO:0003729(mRNA binding);GO:0004518(nuclease activity);GO:0004519(endonuclease activity);GO:0004521(endoribonuclease activity);GO:0005515(protein binding);GO:0005634(nucleus);GO:0005737(cytoplasm);GO:0006417(regulation of translation);GO:0007275(multicellular organism development);GO:0007283(spermatog…	NA	piwi like RNA-mediated gene silencing 1 [Source:HGNC Symbol;Acc:HGNC:9007]	protein_coding;processed_transcript	0.806466	0.729926	0.921852	5.22163	5.66915	5.42694	0.150649	-2.73074	6.02836e-93	1.18821e-90	down	yes
ENSG00000078900	TP73	ENST00000357733;ENST00000603364;ENST00000604566;ENST00000604194;ENST00000354437;ENST00000378295;ENST00000603362;ENST00000378288;ENST00000378280;ENST00000378285	GO:0000187(activation of MAPK activity);GO:0000785(chromatin);GO:0000790(nuclear chromatin);GO:0000976(transcription regulatory region sequence-specific DNA binding);GO:0000978(RNA polymerase II cis-regulatory region sequence-specific DNA binding);GO:0000981(DNA-binding transcription factor activity, RNA polymerase II-specific);GO:0001228(DNA-binding transcription activator activity, RNA polymera…	04115(p53 signaling pathway);04390(Hippo signaling pathway);04722(Neurotrophin signaling pathway);05162(Measles);05162(Measles)	tumor protein p73 [Source:HGNC Symbol;Acc:HGNC:12003]	protein_coding;retained_intron	10.5818	10.4611	11.439	34.3846	36.1424	33.1813	0.313205	-1.67482	1.07897e-92	2.11459e-90	down	yes
ENSG00000187912	CLEC17A	ENST00000417570;ENST00000547437;ENST00000551730;ENST00000339847	GO:0005515(protein binding);GO:0005537(mannose binding);GO:0009986(cell surface);GO:0016020(membrane);GO:0016021(integral component of membrane);GO:0030246(carbohydrate binding);GO:0042802(identical protein binding);GO:0042806(fucose binding);GO:0046872(metal ion binding);GO:0046872(metal ion binding)	NA	C-type lectin domain containing 17A [Source:HGNC Symbol;Acc:HGNC:34520]	protein_coding;nonsense_mediated_decay	3.83505	3.95755	3.9262	15.9762	15.8151	15.8302	0.246082	-2.02279	8.83187e-92	1.71145e-89	down	yes
ENSG00000117586	TNFSF4	ENST00000281834;ENST00000488053;ENST00000367718	GO:0001819(positive regulation of cytokine production);GO:0002215(defense response to nematode);GO:0002526(acute inflammatory response);GO:0002726(positive regulation of T cell cytokine production);GO:0002819(regulation of adaptive immune response);GO:0002830(positive regulation of type 2 immune response);GO:0002891(positive regulation of immunoglobulin mediated immune response);GO:0005102(signal…	04060(Cytokine-cytokine receptor interaction);04060(Cytokine-cytokine receptor interaction)	TNF superfamily member 4 [Source:HGNC Symbol;Acc:HGNC:11934]	protein_coding;processed_transcript	14.7564	14.7719	13.447	53.2269	62.1424	49.5142	0.26064	-1.93987	1.13578e-91	2.18863e-89	down	yes
ENSG00000235162	C12orf75	ENST00000443585;ENST00000612117;ENST00000546866;ENST00000549934;ENST00000549893;ENST00000548458;ENST00000548336	NA	NA	chromosome 12 open reading frame 75 [Source:HGNC Symbol;Acc:HGNC:35164]	protein_coding;retained_intron;processed_transcript	9.02754	9.29629	8.14003	40.2774	36.2222	39.6941	0.227756	-2.13444	4.50333e-91	8.62963e-89	down	yes
ENSG00000171724	VAT1L	ENST00000302536;ENST00000563850	GO:0005515(protein binding);GO:0008270(zinc ion binding);GO:0016491(oxidoreductase activity);GO:0055114(oxidation-reduction process);GO:0055114(oxidation-reduction process)	NA	vesicle amine transport 1 like [Source:HGNC Symbol;Acc:HGNC:29315]	protein_coding;processed_transcript	0.199412	0.23713	0.277877	3.49274	3.55266	3.01334	0.0710247	-3.81553	1.47701e-90	2.81473e-88	down	yes
ENSG00000168994	PXDC1	ENST00000380283;ENST00000485986;ENST00000380277	GO:0035091(phosphatidylinositol binding);GO:0035091(phosphatidylinositol binding)	NA	PX domain containing 1 [Source:HGNC Symbol;Acc:HGNC:21361]	protein_coding;processed_transcript	0.0938765	0.120334	0.124909	5.4404	4.34474	4.55086	0.0236551	-5.40171	1.6076e-90	3.04675e-88	down	yes
ENSG00000272636	DOC2B	ENST00000613549;ENST00000609727;ENST00000343572	GO:0005509(calcium ion binding);GO:0005544(calcium-dependent phospholipid binding);GO:0005737(cytoplasm);GO:0005886(plasma membrane);GO:0008104(protein localization);GO:0016020(membrane);GO:0019905(syntaxin binding);GO:0031201(SNARE complex);GO:0031340(positive regulation of vesicle fusion);GO:0032024(positive regulation of insulin secretion);GO:0045956(positive regulation of calcium ion-dependen…	NA	double C2 domain beta [Source:HGNC Symbol;Acc:HGNC:2986]	protein_coding;processed_transcript;retained_intron	2.10406	2.1618	2.21766	9.61297	11.5696	9.0316	0.214586	-2.22038	2.12389e-90	4.00323e-88	down	yes
ENSG00000099998	GGT5	ENST00000327365;ENST00000398292;ENST00000425408;ENST00000263112;ENST00000623756	GO:0000048(peptidyltransferase activity);GO:0002951(leukotriene-C(4) hydrolase);GO:0005886(plasma membrane);GO:0006412(translation);GO:0006508(proteolysis);GO:0006520(cellular amino acid metabolic process);GO:0006631(fatty acid metabolic process);GO:0006691(leukotriene metabolic process);GO:0006749(glutathione metabolic process);GO:0006750(glutathione biosynthetic process);GO:0006751(glutathione …	00430(Taurine and hypotaurine metabolism);00480(Glutathione metabolism);00590(Arachidonic acid metabolism);00590(Arachidonic acid metabolism)	gamma-glutamyltransferase 5 [Source:HGNC Symbol;Acc:HGNC:4260]	protein_coding;retained_intron	0.0827698	0.0606742	0.0522177	1.72826	1.67381	1.82002	0.0374681	-4.73819	1.4765e-89	2.75291e-87	down	yes
ENSG00000111145	ELK3	ENST00000228741;ENST00000547249;ENST00000549529;ENST00000549985;ENST00000547860	GO:0000122(negative regulation of transcription by RNA polymerase II);GO:0000790(nuclear chromatin);GO:0000978(RNA polymerase II cis-regulatory region sequence-specific DNA binding);GO:0000981(DNA-binding transcription factor activity, RNA polymerase II-specific);GO:0001227(DNA-binding transcription repressor activity, RNA polymerase II-specific);GO:0001228(DNA-binding transcription activator act…	NA	ETS transcription factor ELK3 [Source:HGNC Symbol;Acc:HGNC:3325]	protein_coding;processed_transcript;nonsense_mediated_decay	2.33168	2.41854	2.38216	11.6044	13.0772	9.99038	0.20571	-2.28132	2.05479e-89	3.81054e-87	down	yes
ENSG00000115884	SDC1	ENST00000254351;ENST00000381150;ENST00000482879;ENST00000429035	GO:0001523(retinoid metabolic process);GO:0001657(ureteric bud development);GO:0005515(protein binding);GO:0005576(extracellular region);GO:0005796(Golgi lumen);GO:0005886(plasma membrane);GO:0005887(integral component of plasma membrane);GO:0006024(glycosaminoglycan biosynthetic process);GO:0006027(glycosaminoglycan catabolic process);GO:0006954(inflammatory response);GO:0008022(protein C-termin…	04512(ECM-receptor interaction);04514(Cell adhesion molecules (CAMs));05144(Malaria);05205(Proteoglycans in cancer);05418(Fluid shear stress and atherosclerosis);05418(Fluid shear stress and atherosclerosis)	syndecan 1 [Source:HGNC Symbol;Acc:HGNC:10658]	protein_coding;processed_transcript	5.17559	4.92779	4.59223	20.5869	19.0109	19.515	0.248603	-2.00808	3.05632e-89	5.60753e-87	down	yes
ENSG00000168214	RBPJ	ENST00000505727;ENST00000342295;ENST00000514380;ENST00000505958;ENST00000514675;ENST00000342320;ENST00000515023;ENST00000348160;ENST00000506903;ENST00000513182;ENST00000514656;ENST00000504938;ENST00000504423;ENST00000512351;ENST00000507574;ENST00000512671;ENST00000510725;ENST00000355476;ENST00000506956;ENST00000511451;ENST00000361572;ENST00000510778;ENST00000511546;ENST00000514807;ENST00000511401…	GO:0000122(negative regulation of transcription by RNA polymerase II);GO:0000790(nuclear chromatin);GO:0000978(RNA polymerase II cis-regulatory region sequence-specific DNA binding);GO:0000981(DNA-binding transcription factor activity, RNA polymerase II-specific);GO:0001103(RNA polymerase II repressing transcription factor binding);GO:0001228(DNA-binding transcription activator activity, RNA poly…	04330(Notch signaling pathway);04658(Th1 and Th2 cell differentiation);05165(Human papillomavirus infection);05169(Epstein-Barr virus infection);05203(Viral carcinogenesis);05203(Viral carcinogenesis)	recombination signal binding protein for immunoglobulin kappa J region [Source:HGNC Symbol;Acc:HGNC:5724]	retained_intron;protein_coding;processed_transcript;nonsense_mediated_decay	18.5023	16.8418	16.9813	67.6157	82.2639	61.2111	0.247881	-2.01228	1.21277e-87	2.16747e-85	down	yes
ENSG00000073464	CLCN4	ENST00000380833	GO:0000166(nucleotide binding);GO:0005247(voltage-gated chloride channel activity);GO:0005254(chloride channel activity);GO:0005515(protein binding);GO:0005524(ATP binding);GO:0005764(lysosome);GO:0005765(lysosomal membrane);GO:0005768(endosome);GO:0005769(early endosome);GO:0005783(endoplasmic reticulum);GO:0005789(endoplasmic reticulum membrane);GO:0005794(Golgi apparatus);GO:0005886(plasma mem…	NA	chloride voltage-gated channel 4 [Source:HGNC Symbol;Acc:HGNC:2022]	protein_coding	0.258011	0.243538	0.195027	2.33507	2.69865	2.05736	0.0982326	-3.34765	3.61733e-86	6.43158e-84	down	yes
ENSG00000134775	FHOD3	ENST00000257209;ENST00000589114;ENST00000592128;ENST00000359247;ENST00000585579;ENST00000592930;ENST00000590592;ENST00000587493	GO:0003779(actin binding);GO:0005515(protein binding);GO:0005737(cytoplasm);GO:0005856(cytoskeleton);GO:0005865(striated muscle thin filament);GO:0007015(actin filament organization);GO:0030018(Z disc);GO:0030837(negative regulation of actin filament polymerization);GO:0030866(cortical actin cytoskeleton organization);GO:0045214(sarcomere organization);GO:0051015(actin filament binding);GO:005163…	NA	formin homology 2 domain containing 3 [Source:HGNC Symbol;Acc:HGNC:26178]	protein_coding;retained_intron	2.33054	2.14831	2.12218	9.58095	11.6142	8.79115	0.220135	-2.18354	4.7765e-86	8.4059e-84	down	yes
ENSG00000186529	CYP4F3	ENST00000221307;ENST00000592424;ENST00000591058;ENST00000592279	GO:0004497(monooxygenase activity);GO:0005506(iron ion binding);GO:0005783(endoplasmic reticulum);GO:0005789(endoplasmic reticulum membrane);GO:0006629(lipid metabolic process);GO:0006631(fatty acid metabolic process);GO:0006690(icosanoid metabolic process);GO:0006691(leukotriene metabolic process);GO:0008391(arachidonic acid monooxygenase activity);GO:0016020(membrane);GO:0016021(integral compon…	00590(Arachidonic acid metabolism);00590(Arachidonic acid metabolism)	cytochrome P450 family 4 subfamily F member 3 [Source:HGNC Symbol;Acc:HGNC:2646]	protein_coding;nonsense_mediated_decay;retained_intron	0.218251	0.301719	0.208768	2.98625	3.37038	2.71878	0.0802981	-3.63849	1.03978e-85	1.81136e-83	down	yes
ENSG00000203867	RBM20	ENST00000369519;ENST00000465774;ENST00000471172;ENST00000480343	GO:0003676(nucleic acid binding);GO:0003723(RNA binding);GO:0003729(mRNA binding);GO:0005515(protein binding);GO:0005634(nucleus);GO:0006397(mRNA processing);GO:0006417(regulation of translation);GO:0007507(heart development);GO:0008270(zinc ion binding);GO:0008380(RNA splicing);GO:0033120(positive regulation of RNA splicing);GO:0043484(regulation of RNA splicing);GO:0043484(regulation of RNA spl…	NA	RNA binding motif protein 20 [Source:HGNC Symbol;Acc:HGNC:27424]	protein_coding;retained_intron;processed_transcript	0.568178	0.577642	0.624298	3.84228	4.38747	3.20975	0.154737	-2.69211	8.01593e-85	1.37559e-82	down	yes
ENSG00000187772	LIN28B	ENST00000345080;ENST00000635857	GO:0003676(nucleic acid binding);GO:0003723(RNA binding);GO:0005515(protein binding);GO:0005634(nucleus);GO:0005654(nucleoplasm);GO:0005730(nucleolus);GO:0005737(cytoplasm);GO:0005829(cytosol);GO:0008270(zinc ion binding);GO:0010587(miRNA catabolic process);GO:0031047(gene silencing by RNA);GO:0031054(pre-miRNA processing);GO:0031123(RNA 3'-end processing);GO:0046872(metal ion binding);GO:0050779…	NA	lin-28 homolog B [Source:HGNC Symbol;Acc:HGNC:32207]	protein_coding	0.245491	0.250146	0.344204	3.48428	4.51459	3.03166	0.0761379	-3.71524	1.3216e-84	2.24561e-82	down	yes
ENSG00000069702	TGFBR3	ENST00000212355;ENST00000470600;ENST00000533089;ENST00000533370;ENST00000525962;ENST00000417833;ENST00000465892;ENST00000529608	GO:0001525(angiogenesis);GO:0001570(vasculogenesis);GO:0001666(response to hypoxia);GO:0001837(epithelial to mesenchymal transition);GO:0001889(liver development);GO:0003007(heart morphogenesis);GO:0003150(muscular septum morphogenesis);GO:0003151(outflow tract morphogenesis);GO:0003223(ventricular compact myocardium morphogenesis);GO:0005024(transforming growth factor beta-activated receptor act…	NA	transforming growth factor beta receptor 3 [Source:HGNC Symbol;Acc:HGNC:11774]	protein_coding;retained_intron;nonsense_mediated_decay;processed_transcript	2.34281	2.13233	2.13074	12.0079	15.5481	10.2249	0.174848	-2.51583	5.8933e-82	9.7262e-80	down	yes
ENSG00000100427	MLC1	ENST00000311597;ENST00000395876;ENST00000470008	GO:0005515(protein binding);GO:0005737(cytoplasm);GO:0005764(lysosome);GO:0005768(endosome);GO:0005769(early endosome);GO:0005783(endoplasmic reticulum);GO:0005886(plasma membrane);GO:0005901(caveola);GO:0005911(cell-cell junction);GO:0006811(ion transport);GO:0015031(protein transport);GO:0016020(membrane);GO:0016021(integral component of membrane);GO:0016192(vesicle-mediated transport);GO:00163…	NA	modulator of VRAC current 1 [Source:HGNC Symbol;Acc:HGNC:17082]	protein_coding;processed_transcript	0.079681	0.0308248	0.0219076	2.98464	2.73779	2.68933	0.0157414	-5.98929	8.98985e-82	1.4766e-79	down	yes
ENSG00000157978	LDLRAP1	ENST00000374338;ENST00000488127;ENST00000484476;ENST00000470950;ENST00000485476;ENST00000474283;ENST00000462394	GO:0001540(amyloid-beta binding);GO:0001784(phosphotyrosine residue binding);GO:0005515(protein binding);GO:0005546(phosphatidylinositol-4,5-bisphosphate binding);GO:0005737(cytoplasm);GO:0005769(early endosome);GO:0005829(cytosol);GO:0005883(neurofilament);GO:0005886(plasma membrane);GO:0006629(lipid metabolic process);GO:0006897(endocytosis);GO:0006898(receptor-mediated endocytosis);GO:0008202(…	04144(Endocytosis);04979(Cholesterol metabolism);04979(Cholesterol metabolism)	low density lipoprotein receptor adaptor protein 1 [Source:HGNC Symbol;Acc:HGNC:18640]	protein_coding;processed_transcript	0.538236	0.445526	0.626319	4.62222	4.23129	4.02673	0.125004	-2.99995	1.38257e-80	2.22846e-78	down	yes
ENSG00000139998	RAB15	ENST00000533601;ENST00000267512;ENST00000555256;ENST00000642625;ENST00000642782	GO:0000166(nucleotide binding);GO:0003924(GTPase activity);GO:0005515(protein binding);GO:0005525(GTP binding);GO:0005737(cytoplasm);GO:0005768(endosome);GO:0005794(Golgi apparatus);GO:0005886(plasma membrane);GO:0005929(cilium);GO:0006904(vesicle docking involved in exocytosis);GO:0008021(synaptic vesicle);GO:0009306(protein secretion);GO:0010008(endosome membrane);GO:0015031(protein transport);…	NA	RAB15, member RAS oncogene family [Source:HGNC Symbol;Acc:HGNC:20150]	protein_coding;retained_intron;nonsense_mediated_decay	0.73475	0.723059	0.853965	4.44168	4.97466	4.47937	0.166366	-2.58757	5.09874e-80	8.14217e-78	down	yes
ENSG00000105784	RUNDC3B	ENST00000312373;ENST00000338056;ENST00000497788;ENST00000489461;ENST00000493037;ENST00000476114;ENST00000394654	NA	NA	RUN domain containing 3B [Source:HGNC Symbol;Acc:HGNC:30286]	retained_intron;protein_coding;processed_transcript	0.718373	0.896661	0.83347	5.08793	5.50434	4.77126	0.159371	-2.64954	1.78015e-79	2.82962e-77	down	yes
ENSG00000117266	CDK18	ENST00000360066;ENST00000476153;ENST00000489617;ENST00000506784;ENST00000506489;ENST00000515494;ENST00000505932;ENST00000429964;ENST00000468954;ENST00000484080;ENST00000462976;ENST00000504162;ENST00000507240;ENST00000443813;ENST00000459862;ENST00000512922;ENST00000419301	GO:0000083(regulation of transcription involved in G1/S transition of mitotic cell cycle);GO:0000166(nucleotide binding);GO:0004672(protein kinase activity);GO:0004674(protein serine/threonine kinase activity);GO:0004693(cyclin-dependent protein serine/threonine kinase activity);GO:0005515(protein binding);GO:0005524(ATP binding);GO:0005575(cellular_component);GO:0005634(nucleus);GO:0005737(cytop…	NA	cyclin dependent kinase 18 [Source:HGNC Symbol;Acc:HGNC:8751]	protein_coding;retained_intron;processed_transcript;nonsense_mediated_decay	1.2882	1.25156	1.54021	6.70108	6.85297	6.11704	0.20741	-2.26945	1.84528e-79	2.91969e-77	down	yes
ENSG00000128710	HOXD10	ENST00000249501;ENST00000549469;ENST00000490088	GO:0000790(nuclear chromatin);GO:0000977(RNA polymerase II regulatory region sequence-specific DNA binding);GO:0000981(DNA-binding transcription factor activity, RNA polymerase II-specific);GO:0001228(DNA-binding transcription activator activity, RNA polymerase II-specific);GO:0001501(skeletal system development);GO:0003677(DNA binding);GO:0003682(chromatin binding);GO:0003700(DNA-binding transcr…	05205(Proteoglycans in cancer);05206(MicroRNAs in cancer);05206(MicroRNAs in cancer)	homeobox D10 [Source:HGNC Symbol;Acc:HGNC:5133]	protein_coding;processed_transcript	3.78277	2.68976	2.89037	18.2629	20.8319	17.502	0.165432	-2.59569	3.95421e-79	6.22797e-77	down	yes
ENSG00000171596	NMUR1	ENST00000305141	GO:0001607(neuromedin U receptor activity);GO:0004930(G protein-coupled receptor activity);GO:0005886(plasma membrane);GO:0005887(integral component of plasma membrane);GO:0006816(calcium ion transport);GO:0006821(chloride transport);GO:0006939(smooth muscle contraction);GO:0007165(signal transduction);GO:0007186(G protein-coupled receptor signaling pathway);GO:0007200(phospholipase C-activating …	04080(Neuroactive ligand-receptor interaction)	neuromedin U receptor 1 [Source:HGNC Symbol;Acc:HGNC:4518]	protein_coding	0.888266	0.914492	0.87993	5.78848	5.61222	5.20951	0.161508	-2.63032	1.57572e-78	2.45933e-76	down	yes
ENSG00000181458	TMEM45A	ENST00000403410;ENST00000449609;ENST00000323523;ENST00000489060;ENST00000485260	GO:0005515(protein binding);GO:0016020(membrane);GO:0016021(integral component of membrane);GO:0016021(integral component of membrane)	NA	transmembrane protein 45A [Source:HGNC Symbol;Acc:HGNC:25480]	protein_coding;retained_intron;processed_transcript	0.224519	0.17822	0.246675	2.6293	2.44127	2.08822	0.0907156	-3.46251	1.09061e-77	1.66453e-75	down	yes
ENSG00000163050	COQ8A	ENST00000478406;ENST00000366777;ENST00000366779;ENST00000485462;ENST00000479852;ENST00000476488;ENST00000485677;ENST00000489044;ENST00000366778	GO:0000166(nucleotide binding);GO:0005515(protein binding);GO:0005524(ATP binding);GO:0005739(mitochondrion);GO:0006468(protein phosphorylation);GO:0006744(ubiquinone biosynthetic process);GO:0016020(membrane);GO:0016021(integral component of membrane);GO:0016301(kinase activity);GO:0016310(phosphorylation);GO:0016740(transferase activity);GO:0031314(extrinsic component of mitochondrial inner mem…	NA	coenzyme Q8A [Source:HGNC Symbol;Acc:HGNC:16812]	processed_transcript;protein_coding	4.4031	4.56179	4.32678	16.9138	14.7519	15.6676	0.28081	-1.83233	4.48386e-77	6.8133e-75	down	yes
ENSG00000078237	TIGAR	ENST00000179259;ENST00000539671;ENST00000635110	GO:0002931(response to ischemia);GO:0003824(catalytic activity);GO:0004083(bisphosphoglycerate 2-phosphatase activity);GO:0004331(fructose-2,6-bisphosphate 2-phosphatase activity);GO:0005515(protein binding);GO:0005622(intracellular);GO:0005634(nucleus);GO:0005737(cytoplasm);GO:0005739(mitochondrion);GO:0005741(mitochondrial outer membrane);GO:0005829(cytosol);GO:0006003(fructose 2,6-bisphosphate…	00051(Fructose and mannose metabolism);05230(Central carbon metabolism in cancer);05230(Central carbon metabolism in cancer)	TP53 induced glycolysis regulatory phosphatase [Source:HGNC Symbol;Acc:HGNC:1185]	protein_coding;processed_transcript	2.36215	2.41707	2.23444	7.48821	7.7096	7.209	0.313015	-1.6757	4.95736e-77	7.49975e-75	down	yes
ENSG00000106537	TSPAN13	ENST00000262067;ENST00000466195	GO:0005246(calcium channel regulator activity);GO:0005886(plasma membrane);GO:0005887(integral component of plasma membrane);GO:0016020(membrane);GO:0016021(integral component of membrane);GO:1903169(regulation of calcium ion transmembrane transport);GO:1903169(regulation of calcium ion transmembrane transport)	NA	tetraspanin 13 [Source:HGNC Symbol;Acc:HGNC:21643]	protein_coding;processed_transcript	5.9204	5.42249	4.92169	21.6739	22.8636	21.3284	0.246935	-2.0178	1.30902e-76	1.96314e-74	down	yes
ENSG00000081059	TCF7	ENST00000342854;ENST00000395029;ENST00000522653;ENST00000395023;ENST00000517478;ENST00000518915;ENST00000524342;ENST00000518887;ENST00000522561;ENST00000519037;ENST00000520958;ENST00000522375;ENST00000519165;ENST00000519238;ENST00000520652;ENST00000521970;ENST00000378560;ENST00000519447;ENST00000517741	GO:0000122(negative regulation of transcription by RNA polymerase II);GO:0000976(transcription regulatory region sequence-specific DNA binding);GO:0000978(RNA polymerase II cis-regulatory region sequence-specific DNA binding);GO:0000981(DNA-binding transcription factor activity, RNA polymerase II-specific);GO:0001217(DNA-binding transcription repressor activity);GO:0001227(DNA-binding transcripti…	04310(Wnt signaling pathway);04390(Hippo signaling pathway);04520(Adherens junction);04916(Melanogenesis);04934(Cushing syndrome);05165(Human papillomavirus infection);05200(Pathways in cancer);05210(Colorectal cancer);05213(Endometrial cancer);05215(Prostate cancer);05216(Thyroid cancer);05217(Basal cell carcinoma);05221(Acute myeloid leukemia);05224(Breast cancer);05225(Hepatocellular carcinoma…	transcription factor 7 [Source:HGNC Symbol;Acc:HGNC:11639]	protein_coding;retained_intron;processed_transcript;nonsense_mediated_decay	3.75259	3.83593	4.10555	12.3216	12.2762	11.4482	0.32442	-1.62407	1.37173e-76	2.04827e-74	down	yes
ENSG00000134030	CTIF	ENST00000256413;ENST00000592658;ENST00000590422;ENST00000382998;ENST00000587860;ENST00000589585;ENST00000591387;ENST00000591412;ENST00000588345	GO:0000184(nuclear-transcribed mRNA catabolic process, nonsense-mediated decay);GO:0003723(RNA binding);GO:0005515(protein binding);GO:0005737(cytoplasm);GO:0005829(cytosol);GO:0006417(regulation of translation);GO:0006446(regulation of translational initiation);GO:0008494(translation activator activity);GO:0045727(positive regulation of translation);GO:0048471(perinuclear region of cytoplasm);GO…	NA	cap binding complex dependent translation initiation factor [Source:HGNC Symbol;Acc:HGNC:23925]	protein_coding;processed_transcript;retained_intron	5.72434	5.8879	5.90119	16.8939	17.1785	15.6115	0.352497	-1.50432	2.53958e-76	3.77576e-74	down	yes
ENSG00000177169	ULK1	ENST00000321867;ENST00000544718;ENST00000540647;ENST00000540568;ENST00000541761;ENST00000542313;ENST00000537421	GO:0000166(nucleotide binding);GO:0000407(phagophore assembly site);GO:0004672(protein kinase activity);GO:0004674(protein serine/threonine kinase activity);GO:0005515(protein binding);GO:0005524(ATP binding);GO:0005737(cytoplasm);GO:0005741(mitochondrial outer membrane);GO:0005776(autophagosome);GO:0005789(endoplasmic reticulum membrane);GO:0005829(cytosol);GO:0006468(protein phosphorylation);GO…	04137(Mitophagy - animal);04140(Autophagy - animal);04150(mTOR signaling pathway);04152(AMPK signaling pathway);04211(Longevity regulating pathway);04211(Longevity regulating pathway)	unc-51 like autophagy activating kinase 1 [Source:HGNC Symbol;Acc:HGNC:12558]	protein_coding;retained_intron	2.69634	2.5855	2.88063	9.71637	10.3714	8.72615	0.283282	-1.81969	4.24526e-76	6.25776e-74	down	yes
ENSG00000179604	CDC42EP4	ENST00000335793;ENST00000578516;ENST00000579611;ENST00000582303	GO:0003723(RNA binding);GO:0005515(protein binding);GO:0005737(cytoplasm);GO:0005856(cytoskeleton);GO:0005886(plasma membrane);GO:0005912(adherens junction);GO:0007266(Rho protein signal transduction);GO:0008360(regulation of cell shape);GO:0012505(endomembrane system);GO:0015629(actin cytoskeleton);GO:0015630(microtubule cytoskeleton);GO:0016020(membrane);GO:0017049(GTP-Rho binding);GO:0030838(p…	NA	CDC42 effector protein 4 [Source:HGNC Symbol;Acc:HGNC:17147]	protein_coding;processed_transcript	3.2004	3.78841	3.57042	13.5774	14.1431	13.118	0.258561	-1.95143	5.69324e-76	8.32105e-74	down	yes
ENSG00000165801	ARHGEF40	ENST00000298694;ENST00000554514;ENST00000555232;ENST00000557498;ENST00000555038;ENST00000556399;ENST00000555052	GO:0005085(guanyl-nucleotide exchange factor activity);GO:0005654(nucleoplasm);GO:0005737(cytoplasm);GO:0005829(cytosol);GO:0005829(cytosol)	NA	Rho guanine nucleotide exchange factor 40 [Source:HGNC Symbol;Acc:HGNC:25516]	protein_coding;retained_intron;nonsense_mediated_decay	0.0266344	0.020173	0.0304158	0.917947	1.11952	0.90445	0.0262493	-5.25158	7.57256e-76	1.09748e-73	down	yes
ENSG00000005513	SOX8	ENST00000566034;ENST00000293894	GO:0000122(negative regulation of transcription by RNA polymerase II);GO:0000790(nuclear chromatin);GO:0000978(RNA polymerase II cis-regulatory region sequence-specific DNA binding);GO:0000981(DNA-binding transcription factor activity, RNA polymerase II-specific);GO:0000987(cis-regulatory region sequence-specific DNA binding);GO:0001228(DNA-binding transcription activator activity, RNA polymerase…	NA	SRY-box transcription factor 8 [Source:HGNC Symbol;Acc:HGNC:11203]	retained_intron;protein_coding	0.52922	0.461466	0.782683	6.92068	6.61002	5.52918	0.093042	-3.42597	1.78512e-75	2.56559e-73	down	yes
ENSG00000146072	TNFRSF21	ENST00000296861	GO:0001783(B cell apoptotic process);GO:0002250(adaptive immune response);GO:0002376(immune system process);GO:0005515(protein binding);GO:0005737(cytoplasm);GO:0005886(plasma membrane);GO:0005887(integral component of plasma membrane);GO:0006915(apoptotic process);GO:0006959(humoral immune response);GO:0007165(signal transduction);GO:0007413(axonal fasciculation);GO:0016020(membrane);GO:0016021(…	04060(Cytokine-cytokine receptor interaction)	TNF receptor superfamily member 21 [Source:HGNC Symbol;Acc:HGNC:13469]	protein_coding	0.555226	0.427559	0.516056	4.07701	4.28661	3.80829	0.123139	-3.02164	1.05843e-74	1.50861e-72	down	yes
ENSG00000142765	SYTL1	ENST00000543823;ENST00000490170;ENST00000475199;ENST00000616558;ENST00000318074;ENST00000483926;ENST00000473280;ENST00000615284;ENST00000485269;ENST00000496001	GO:0005515(protein binding);GO:0005886(plasma membrane);GO:0006886(intracellular protein transport);GO:0006887(exocytosis);GO:0016020(membrane);GO:0017137(Rab GTPase binding);GO:0019897(extrinsic component of plasma membrane);GO:0031528(microvillus membrane);GO:0042043(neurexin family protein binding);GO:0042470(melanosome);GO:0070062(extracellular exosome);GO:0070382(exocytic vesicle);GO:0070382…	NA	synaptotagmin like 1 [Source:HGNC Symbol;Acc:HGNC:15584]	protein_coding;retained_intron	0	0.01535	0.00798731	2.83048	2.46706	2.96217	0.00282544	-8.46731	1.1541e-74	1.6382e-72	down	yes
ENSG00000114270	COL7A1	ENST00000328333;ENST00000466591;ENST00000462475;ENST00000474432;ENST00000487017;ENST00000459756;ENST00000470076;ENST00000467985;ENST00000465238;ENST00000422991	GO:0000139(Golgi membrane);GO:0004867(serine-type endopeptidase inhibitor activity);GO:0005515(protein binding);GO:0005576(extracellular region);GO:0005581(collagen trimer);GO:0005590(collagen type VII trimer);GO:0005604(basement membrane);GO:0005615(extracellular space);GO:0005788(endoplasmic reticulum lumen);GO:0006888(endoplasmic reticulum to Golgi vesicle-mediated transport);GO:0007155(cell a…	04974(Protein digestion and absorption);04974(Protein digestion and absorption)	collagen type VII alpha 1 chain [Source:HGNC Symbol;Acc:HGNC:2214]	protein_coding;retained_intron;processed_transcript	1.25632	1.36669	1.2549	5.00114	5.60504	4.52054	0.256362	-1.96375	7.82128e-74	1.09222e-71	down	yes
ENSG00000099889	ARVCF	ENST00000263207;ENST00000473551;ENST00000406259;ENST00000406522;ENST00000462319;ENST00000487793;ENST00000495096;ENST00000480792;ENST00000492625	GO:0005515(protein binding);GO:0005622(intracellular);GO:0005634(nucleus);GO:0005737(cytoplasm);GO:0005886(plasma membrane);GO:0005911(cell-cell junction);GO:0005912(adherens junction);GO:0007043(cell-cell junction assembly);GO:0007155(cell adhesion);GO:0007275(multicellular organism development);GO:0016339(calcium-dependent cell-cell adhesion via plasma membrane cell adhesion molecules);GO:00300…	NA	ARVCF delta catenin family member [Source:HGNC Symbol;Acc:HGNC:728]	protein_coding;retained_intron;processed_transcript	0.171333	0.266578	0.192028	2.43991	2.63428	2.34606	0.0848945	-3.55818	2.44363e-73	3.37152e-71	down	yes
ENSG00000168487	BMP1	ENST00000520626;ENST00000522332;ENST00000471755;ENST00000354870;ENST00000521385;ENST00000523457;ENST00000517324;ENST00000520970;ENST00000523749;ENST00000520982;ENST00000397814;ENST00000483364;ENST00000306385;ENST00000518656;ENST00000518913;ENST00000306349	GO:0001501(skeletal system development);GO:0001502(cartilage condensation);GO:0001503(ossification);GO:0004222(metalloendopeptidase activity);GO:0005125(cytokine activity);GO:0005509(calcium ion binding);GO:0005515(protein binding);GO:0005576(extracellular region);GO:0005615(extracellular space);GO:0005794(Golgi apparatus);GO:0006508(proteolysis);GO:0007165(signal transduction);GO:0007275(multice…	NA	bone morphogenetic protein 1 [Source:HGNC Symbol;Acc:HGNC:1067]	nonsense_mediated_decay;retained_intron;protein_coding;processed_transcript	1.63696	1.62953	1.36781	6.35048	6.40409	6.2602	0.243721	-2.0367	1.19047e-72	1.63597e-70	down	yes
ENSG00000260807	CEROX1	ENST00000562570;ENST00000563863;ENST00000568394;ENST00000662104;ENST00000655952;ENST00000565069;ENST00000565467	NA	NA	cytoplasmic endogenous regulator of oxidative phosphorylation 1 [Source:HGNC Symbol;Acc:HGNC:53928]	lncRNA	1.30543	1.02322	1.1618	7.25418	6.3495	6.88882	0.170328	-2.55361	1.287e-72	1.76161e-70	down	yes
ENSG00000174307	PHLDA3	ENST00000367311;ENST00000497057;ENST00000367309;ENST00000485436	GO:0005546(phosphatidylinositol-4,5-bisphosphate binding);GO:0005547(phosphatidylinositol-3,4,5-trisphosphate binding);GO:0005737(cytoplasm);GO:0005886(plasma membrane);GO:0006915(apoptotic process);GO:0009653(anatomical structure morphogenesis);GO:0010314(phosphatidylinositol-5-phosphate binding);GO:0016020(membrane);GO:0032266(phosphatidylinositol-3-phosphate binding);GO:0042771(intrinsic apopt…	NA	pleckstrin homology like domain family A member 3 [Source:HGNC Symbol;Acc:HGNC:8934]	protein_coding;processed_transcript	1.35733	1.47247	1.34145	8.71504	7.5423	9.1252	0.164335	-2.60529	1.87075e-72	2.55051e-70	down	yes
ENSG00000188157	AGRN	ENST00000379370;ENST00000461111;ENST00000466223;ENST00000492947;ENST00000479707;ENST00000620552;ENST00000651234;ENST00000478677;ENST00000652369;ENST00000469403	GO:0001523(retinoid metabolic process);GO:0002162(dystroglycan binding);GO:0005200(structural constituent of cytoskeleton);GO:0005201(extracellular matrix structural constituent);GO:0005509(calcium ion binding);GO:0005515(protein binding);GO:0005576(extracellular region);GO:0005604(basement membrane);GO:0005796(Golgi lumen);GO:0005829(cytosol);GO:0005886(plasma membrane);GO:0006024(glycosaminogly…	04512(ECM-receptor interaction);04512(ECM-receptor interaction)	agrin [Source:HGNC Symbol;Acc:HGNC:329]	protein_coding;retained_intron	5.46929	5.27471	5.64435	16.6258	17.7764	14.7071	0.333712	-1.58332	2.41116e-72	3.27434e-70	down	yes
ENSG00000170485	NPAS2	ENST00000335681;ENST00000495559;ENST00000474550;ENST00000448812;ENST00000450763;ENST00000471974;ENST00000433408;ENST00000451740;ENST00000492373	GO:0000790(nuclear chromatin);GO:0000978(RNA polymerase II cis-regulatory region sequence-specific DNA binding);GO:0000981(DNA-binding transcription factor activity, RNA polymerase II-specific);GO:0003677(DNA binding);GO:0003700(DNA-binding transcription factor activity);GO:0005515(protein binding);GO:0005634(nucleus);GO:0005654(nucleoplasm);GO:0005667(transcription factor complex);GO:0005737(cyt…	04710(Circadian rhythm);04710(Circadian rhythm)	neuronal PAS domain protein 2 [Source:HGNC Symbol;Acc:HGNC:7895]	protein_coding;retained_intron;processed_transcript	0.183333	0.213435	0.280596	1.89666	1.95821	1.7479	0.120898	-3.04813	5.77704e-72	7.75359e-70	down	yes
ENSG00000106484	MEST	ENST00000437945;ENST00000462132;ENST00000475188;ENST00000223215;ENST00000488093;ENST00000494868;ENST00000427521;ENST00000378576;ENST00000437637	GO:0003824(catalytic activity);GO:0005515(protein binding);GO:0005783(endoplasmic reticulum);GO:0005789(endoplasmic reticulum membrane);GO:0007498(mesoderm development);GO:0010883(regulation of lipid storage);GO:0016020(membrane);GO:0016021(integral component of membrane);GO:0016787(hydrolase activity);GO:0070062(extracellular exosome);GO:0070062(extracellular exosome)	NA	mesoderm specific transcript [Source:HGNC Symbol;Acc:HGNC:7028]	protein_coding;retained_intron	24.458	25.7197	22.7527	68.1384	71.9835	64.958	0.355619	-1.4916	3.97134e-71	5.22838e-69	down	yes
ENSG00000119698	PPP4R4	ENST00000304338;ENST00000555690;ENST00000328839;ENST00000556884;ENST00000556470;ENST00000553661	GO:0001835(blastocyst hatching);GO:0005515(protein binding);GO:0005737(cytoplasm);GO:0005829(cytosol);GO:0008287(protein serine/threonine phosphatase complex);GO:0019888(protein phosphatase regulator activity);GO:0032515(negative regulation of phosphoprotein phosphatase activity);GO:0080163(regulation of protein serine/threonine phosphatase activity);GO:0080163(regulation of protein serine/threon…	NA	protein phosphatase 4 regulatory subunit 4 [Source:HGNC Symbol;Acc:HGNC:23788]	protein_coding;processed_transcript	0.324388	0.246008	0.451415	3.7393	4.59099	3.88414	0.083656	-3.57939	8.96481e-71	1.17575e-68	down	yes
ENSG00000065357	DGKA	ENST00000551739;ENST00000552478;ENST00000549097;ENST00000551296;ENST00000549079;ENST00000552652;ENST00000547358;ENST00000331886;ENST00000548407;ENST00000548047;ENST00000556001;ENST00000402956;ENST00000555090;ENST00000553783;ENST00000551615;ENST00000394147;ENST00000549323;ENST00000554434;ENST00000557080;ENST00000550115;ENST00000555025;ENST00000547015;ENST00000552335;ENST00000546995;ENST00000547535…	GO:0000166(nucleotide binding);GO:0003951(NAD+ kinase activity);GO:0004143(diacylglycerol kinase activity);GO:0005509(calcium ion binding);GO:0005524(ATP binding);GO:0005543(phospholipid binding);GO:0005737(cytoplasm);GO:0005829(cytosol);GO:0005886(plasma membrane);GO:0006629(lipid metabolic process);GO:0006654(phosphatidic acid biosynthetic process);GO:0007165(signal transduction);GO:0007205(pro…	00561(Glycerolipid metabolism);00564(Glycerophospholipid metabolism);04070(Phosphatidylinositol signaling system);04072(Phospholipase D signaling pathway);05231(Choline metabolism in cancer);05231(Choline metabolism in cancer)	diacylglycerol kinase alpha [Source:HGNC Symbol;Acc:HGNC:2849]	retained_intron;processed_transcript;protein_coding;nonsense_mediated_decay	1.71289	1.45481	1.5708	5.9257	5.87538	6.28975	0.261929	-1.93275	1.18331e-70	1.54606e-68	down	yes
ENSG00000175505	CLCF1	ENST00000312438;ENST00000533438	GO:0002639(positive regulation of immunoglobulin production);GO:0005102(signaling receptor binding);GO:0005125(cytokine activity);GO:0005127(ciliary neurotrophic factor receptor binding);GO:0005515(protein binding);GO:0005576(extracellular region);GO:0005615(extracellular space);GO:0007166(cell surface receptor signaling pathway);GO:0007259(receptor signaling pathway via JAK-STAT);GO:0008083(grow…	04060(Cytokine-cytokine receptor interaction);04060(Cytokine-cytokine receptor interaction)	cardiotrophin like cytokine factor 1 [Source:HGNC Symbol;Acc:HGNC:17412]	protein_coding	0.113284	0.0667998	0.13999	4.33516	3.94431	4.12811	0.0257967	-5.27667	1.34892e-70	1.75579e-68	down	yes
ENSG00000151491	EPS8	ENST00000281172;ENST00000644374;ENST00000645775;ENST00000642278;ENST00000536956;ENST00000540613;ENST00000541465;ENST00000535734;ENST00000646918;ENST00000543523;ENST00000543612;ENST00000646828;ENST00000647087;ENST00000508018;ENST00000545610	GO:0003779(actin binding);GO:0005515(protein binding);GO:0005737(cytoplasm);GO:0005886(plasma membrane);GO:0005903(brush border);GO:0005938(cell cortex);GO:0007266(Rho protein signal transduction);GO:0008344(adult locomotory behavior);GO:0008360(regulation of cell shape);GO:0010458(exit from mitosis);GO:0014069(postsynaptic density);GO:0016020(membrane);GO:0016601(Rac protein signal transduction)…	NA	epidermal growth factor receptor pathway substrate 8 [Source:HGNC Symbol;Acc:HGNC:3420]	protein_coding;nonsense_mediated_decay;retained_intron	0.192101	0.118786	0.075804	2.47111	2.70879	2.10485	0.0530822	-4.23563	2.9579e-70	3.81139e-68	down	yes
ENSG00000197747	S100A10	ENST00000368811;ENST00000368809;ENST00000478574;ENST00000478348	GO:0001765(membrane raft assembly);GO:0005509(calcium ion binding);GO:0005515(protein binding);GO:0005576(extracellular region);GO:0005783(endoplasmic reticulum);GO:0006900(vesicle budding from membrane);GO:0019897(extrinsic component of plasma membrane);GO:0042493(response to drug);GO:0042803(protein homodimerization activity);GO:0043547(positive regulation of GTPase activity);GO:0044325(ion cha…	NA	S100 calcium binding protein A10 [Source:HGNC Symbol;Acc:HGNC:10487]	protein_coding;processed_transcript	31.8528	32.4737	31.8985	153.044	129.422	172.21	0.211634	-2.24035	2.96133e-70	3.81139e-68	down	yes
ENSG00000011028	MRC2	ENST00000303375;ENST00000583597;ENST00000446119;ENST00000584265;ENST00000580916;ENST00000579432	GO:0001649(osteoblast differentiation);GO:0005515(protein binding);GO:0005518(collagen binding);GO:0005925(focal adhesion);GO:0006897(endocytosis);GO:0016020(membrane);GO:0016021(integral component of membrane);GO:0030246(carbohydrate binding);GO:0030574(collagen catabolic process);GO:0038023(signaling receptor activity);GO:0038023(signaling receptor activity)	04145(Phagosome);05152(Tuberculosis);05152(Tuberculosis)	mannose receptor C type 2 [Source:HGNC Symbol;Acc:HGNC:16875]	protein_coding;retained_intron;processed_transcript	0.0629559	0.138832	0.110213	2.05372	2.14544	1.84389	0.0516297	-4.27565	6.37041e-70	8.07848e-68	down	yes
ENSG00000213694	S1PR3	ENST00000358157;ENST00000375846;ENST00000375851	GO:0001816(cytokine production);GO:0003376(sphingosine-1-phosphate receptor signaling pathway);GO:0004930(G protein-coupled receptor activity);GO:0005178(integrin binding);GO:0005515(protein binding);GO:0005576(extracellular region);GO:0005737(cytoplasm);GO:0005886(plasma membrane);GO:0005887(integral component of plasma membrane);GO:0006954(inflammatory response);GO:0007165(signal transduction);…	04071(Sphingolipid signaling pathway);04080(Neuroactive ligand-receptor interaction);04080(Neuroactive ligand-receptor interaction)	sphingosine-1-phosphate receptor 3 [Source:HGNC Symbol;Acc:HGNC:3167]	protein_coding	0.0298331	0.0225821	0.0284932	0.590195	0.559136	0.529846	0.0481834	-4.37532	9.21279e-70	1.15977e-67	down	yes
ENSG00000083454	P2RX5	ENST00000345901;ENST00000551178;ENST00000552050;ENST00000549063;ENST00000225328;ENST00000552456;ENST00000552723;ENST00000547178;ENST00000547933;ENST00000552276;ENST00000550772	GO:0000166(nucleotide binding);GO:0001614(purinergic nucleotide receptor activity);GO:0004888(transmembrane signaling receptor activity);GO:0004931(extracellularly ATP-gated cation channel activity);GO:0005216(ion channel activity);GO:0005524(ATP binding);GO:0005639(integral component of nuclear inner membrane);GO:0005829(cytosol);GO:0005886(plasma membrane);GO:0005887(integral component of plasm…	04020(Calcium signaling pathway);04080(Neuroactive ligand-receptor interaction);04080(Neuroactive ligand-receptor interaction)	purinergic receptor P2X 5 [Source:HGNC Symbol;Acc:HGNC:8536]	protein_coding;retained_intron;nonsense_mediated_decay;processed_transcript	0.443762	0.348699	0.294766	3.69984	3.49009	3.12987	0.105353	-3.24669	3.78663e-68	4.69828e-66	down	yes
ENSG00000197381	ADARB1	ENST00000460734;ENST00000492414;ENST00000389861;ENST00000631642;ENST00000389863;ENST00000629643;ENST00000481022;ENST00000462214;ENST00000360697;ENST00000437626;ENST00000496664;ENST00000464215;ENST00000348831;ENST00000611195;ENST00000449478	GO:0002376(immune system process);GO:0003723(RNA binding);GO:0003725(double-stranded RNA binding);GO:0003726(double-stranded RNA adenosine deaminase activity);GO:0003729(mRNA binding);GO:0004000(adenosine deaminase activity);GO:0005515(protein binding);GO:0005634(nucleus);GO:0005654(nucleoplasm);GO:0005730(nucleolus);GO:0005737(cytoplasm);GO:0005829(cytosol);GO:0006382(adenosine to inosine editin…	NA	adenosine deaminase RNA specific B1 [Source:HGNC Symbol;Acc:HGNC:226]	processed_transcript;nonsense_mediated_decay;protein_coding	0.891527	0.729841	0.917275	3.73011	4.08831	3.49309	0.22443	-2.15566	2.37552e-67	2.93688e-65	down	yes
ENSG00000105971	CAV2	ENST00000222693;ENST00000495841;ENST00000393480;ENST00000462876;ENST00000498493;ENST00000467035;ENST00000484871;ENST00000477018	GO:0000139(Golgi membrane);GO:0001937(negative regulation of endothelial cell proliferation);GO:0001938(positive regulation of endothelial cell proliferation);GO:0002080(acrosomal membrane);GO:0002095(caveolar macromolecular signaling complex);GO:0005515(protein binding);GO:0005634(nucleus);GO:0005737(cytoplasm);GO:0005794(Golgi apparatus);GO:0005886(plasma membrane);GO:0005887(integral component…	04144(Endocytosis);04510(Focal adhesion);05100(Bacterial invasion of epithelial cells);05205(Proteoglycans in cancer);05418(Fluid shear stress and atherosclerosis);05418(Fluid shear stress and atherosclerosis)	caveolin 2 [Source:HGNC Symbol;Acc:HGNC:1528]	protein_coding;processed_transcript	0.0294541	0.0180668	0.00612244	1.17311	1.29462	1.14886	0.0148326	-6.07509	2.39768e-67	2.95369e-65	down	yes
ENSG00000077942	FBLN1	ENST00000262722;ENST00000476366;ENST00000327858;ENST00000465578;ENST00000455233;ENST00000340923;ENST00000460300;ENST00000437711;ENST00000402984;ENST00000450975;ENST00000454279;ENST00000442170;ENST00000460538;ENST00000484531;ENST00000439835;ENST00000445110	GO:0001933(negative regulation of protein phosphorylation);GO:0001968(fibronectin binding);GO:0005201(extracellular matrix structural constituent);GO:0005509(calcium ion binding);GO:0005515(protein binding);GO:0005576(extracellular region);GO:0005604(basement membrane);GO:0005615(extracellular space);GO:0007162(negative regulation of cell adhesion);GO:0007566(embryo implantation);GO:0008022(prote…	NA	fibulin 1 [Source:HGNC Symbol;Acc:HGNC:3600]	protein_coding;processed_transcript;retained_intron;nonsense_mediated_decay	5.69246	5.79361	5.32609	17.939	16.5013	17.5199	0.323558	-1.6279	2.92665e-66	3.57976e-64	down	yes
ENSG00000101680	LAMA1	ENST00000389658;ENST00000488089;ENST00000488064;ENST00000585178;ENST00000492048;ENST00000579014;ENST00000490190;ENST00000638611;ENST00000484335	GO:0002011(morphogenesis of an epithelial sheet);GO:0005102(signaling receptor binding);GO:0005201(extracellular matrix structural constituent);GO:0005515(protein binding);GO:0005576(extracellular region);GO:0005604(basement membrane);GO:0005606(laminin-1 complex);GO:0005608(laminin-3 complex);GO:0005615(extracellular space);GO:0005911(cell-cell junction);GO:0006468(protein phosphorylation);GO:00…	04151(PI3K-Akt signaling pathway);04510(Focal adhesion);04512(ECM-receptor interaction);05145(Toxoplasmosis);05146(Amoebiasis);05165(Human papillomavirus infection);05200(Pathways in cancer);05222(Small cell lung cancer);05222(Small cell lung cancer)	laminin subunit alpha 1 [Source:HGNC Symbol;Acc:HGNC:6481]	protein_coding;retained_intron	1.60814	1.38466	1.53887	6.05599	8.13589	5.85638	0.226038	-2.14536	3.17819e-66	3.87369e-64	down	yes
ENSG00000023697	DERA	ENST00000428559;ENST00000532964;ENST00000530274;ENST00000524480;ENST00000528821;ENST00000526521;ENST00000531803	GO:0003824(catalytic activity);GO:0004139(deoxyribose-phosphate aldolase activity);GO:0005515(protein binding);GO:0005576(extracellular region);GO:0005634(nucleus);GO:0005654(nucleoplasm);GO:0005737(cytoplasm);GO:0005829(cytosol);GO:0006098(pentose-phosphate shunt);GO:0009264(deoxyribonucleotide catabolic process);GO:0016052(carbohydrate catabolic process);GO:0016829(lyase activity);GO:0034774(se…	00030(Pentose phosphate pathway);00030(Pentose phosphate pathway)	deoxyribose-phosphate aldolase [Source:HGNC Symbol;Acc:HGNC:24269]	protein_coding;retained_intron;nonsense_mediated_decay	2.22815	2.00831	2.01624	9.00166	9.47922	10.0438	0.219203	-2.18966	9.64134e-66	1.15472e-63	down	yes
ENSG00000165025	SYK	ENST00000375754;ENST00000375746;ENST00000375751;ENST00000375747;ENST00000476708	GO:0000166(nucleotide binding);GO:0000187(activation of MAPK activity);GO:0001525(angiogenesis);GO:0001784(phosphotyrosine residue binding);GO:0001820(serotonin secretion);GO:0001945(lymph vessel development);GO:0002092(positive regulation of receptor internalization);GO:0002223(stimulatory C-type lectin receptor signaling pathway);GO:0002250(adaptive immune response);GO:0002281(macrophage activa…	04064(NF-kappa B signaling pathway);04072(Phospholipase D signaling pathway);04151(PI3K-Akt signaling pathway);04380(Osteoclast differentiation);04611(Platelet activation);04625(C-type lectin receptor signaling pathway);04650(Natural killer cell mediated cytotoxicity);04662(B cell receptor signaling pathway);04664(Fc epsilon RI signaling pathway);04666(Fc gamma R-mediated phagocytosis);05152(Tube…	spleen associated tyrosine kinase [Source:HGNC Symbol;Acc:HGNC:11491]	protein_coding;processed_transcript	2.14949	2.65344	2.28214	9.88345	10.5115	8.88276	0.241995	-2.04695	3.50892e-65	4.17356e-63	down	yes
ENSG00000085741	WNT11	ENST00000322563;ENST00000529461;ENST00000532150	GO:0001649(osteoblast differentiation);GO:0001822(kidney development);GO:0001837(epithelial to mesenchymal transition);GO:0003138(primary heart field specification);GO:0003139(secondary heart field specification);GO:0003151(outflow tract morphogenesis);GO:0003281(ventricular septum development);GO:0003283(atrial septum development);GO:0003402(planar cell polarity pathway involved in axis elongati…	04150(mTOR signaling pathway);04310(Wnt signaling pathway);04390(Hippo signaling pathway);04550(Signaling pathways regulating pluripotency of stem cells);04916(Melanogenesis);04934(Cushing syndrome);05165(Human papillomavirus infection);05200(Pathways in cancer);05205(Proteoglycans in cancer);05217(Basal cell carcinoma);05224(Breast cancer);05225(Hepatocellular carcinoma);05226(Gastric cancer);05…	Wnt family member 11 [Source:HGNC Symbol;Acc:HGNC:12776]	protein_coding;processed_transcript	0.102428	0.103133	0.075523	3.43801	2.68688	3.68833	0.0286434	-5.12566	4.97401e-65	5.87564e-63	down	yes
ENSG00000151240	DIP2C	ENST00000280886;ENST00000634311;ENST00000434695;ENST00000381496;ENST00000421992	GO:0003674(molecular_function);GO:0003824(catalytic activity);GO:0005575(cellular_component);GO:0008150(biological_process);GO:0008150(biological_process)	NA	disco interacting protein 2 homolog C [Source:HGNC Symbol;Acc:HGNC:29150]	protein_coding	1.8239	1.62176	1.86265	7.14087	8.97883	6.57778	0.233872	-2.09621	1.47832e-64	1.72269e-62	down	yes
ENSG00000129244	ATP1B2	ENST00000250111;ENST00000577113	GO:0001671(ATPase activator activity);GO:0001895(retina homeostasis);GO:0001917(photoreceptor inner segment);GO:0005391(sodium:potassium-exchanging ATPase activity);GO:0005515(protein binding);GO:0005737(cytoplasm);GO:0005886(plasma membrane);GO:0005890(sodium:potassium-exchanging ATPase complex);GO:0006811(ion transport);GO:0006813(potassium ion transport);GO:0006814(sodium ion transport);GO:000…	04022(cGMP-PKG signaling pathway);04024(cAMP signaling pathway);04260(Cardiac muscle contraction);04261(Adrenergic signaling in cardiomyocytes);04911(Insulin secretion);04918(Thyroid hormone synthesis);04919(Thyroid hormone signaling pathway);04925(Aldosterone synthesis and secretion);04960(Aldosterone-regulated sodium reabsorption);04961(Endocrine and other factor-regulated calcium reabsorption)…	ATPase Na+/K+ transporting subunit beta 2 [Source:HGNC Symbol;Acc:HGNC:805]	protein_coding	0.0705728	0.165926	0.0532129	18.597	19.656	17.6315	0.00518413	-7.59168	2.55725e-64	2.96994e-62	down	yes
ENSG00000198464	ZNF480	ENST00000595962;ENST00000335090	GO:0003676(nucleic acid binding);GO:0005515(protein binding);GO:0005634(nucleus);GO:0005654(nucleoplasm);GO:0005829(cytosol);GO:0006355(regulation of transcription, DNA-templated);GO:0046872(metal ion binding);GO:0046872(metal ion binding)	05168(Herpes simplex virus 1 infection);05168(Herpes simplex virus 1 infection)	zinc finger protein 480 [Source:HGNC Symbol;Acc:HGNC:23305]	protein_coding	0.0866341	0.100145	0.0990811	1.57081	1.4982	1.59255	0.0613228	-4.02743	3.502e-64	4.05351e-62	down	yes
ENSG00000082074	FYB1	ENST00000512982;ENST00000515010;ENST00000647313;ENST00000644817;ENST00000642942	GO:0005102(signaling receptor binding);GO:0005515(protein binding);GO:0005634(nucleus);GO:0005737(cytoplasm);GO:0005829(cytosol);GO:0005886(plasma membrane);GO:0006955(immune response);GO:0007229(integrin-mediated signaling pathway);GO:0008150(biological_process);GO:0008289(lipid binding);GO:0015629(actin cytoskeleton);GO:0030054(cell junction);GO:0032991(protein-containing complex);GO:0044877(pr…	04015(Rap1 signaling pathway);04015(Rap1 signaling pathway)	FYN binding protein 1 [Source:HGNC Symbol;Acc:HGNC:4036]	protein_coding;retained_intron	0.0362161	0.0165656	0.0661496	1.38349	1.67124	1.18628	0.0280432	-5.15621	3.75643e-63	4.29042e-61	down	yes
ENSG00000106100	NOD1	ENST00000222823;ENST00000489614;ENST00000467706;ENST00000434755;ENST00000419799;ENST00000413433;ENST00000419601;ENST00000411552	GO:0000166(nucleotide binding);GO:0000187(activation of MAPK activity);GO:0002221(pattern recognition receptor signaling pathway);GO:0002376(immune system process);GO:0002606(positive regulation of dendritic cell antigen processing and presentation);GO:0005515(protein binding);GO:0005524(ATP binding);GO:0005737(cytoplasm);GO:0005829(cytosol);GO:0005886(plasma membrane);GO:0006915(apoptotic proces…	04621(NOD-like receptor signaling pathway);05120(Epithelial cell signaling in Helicobacter pylori infection);05131(Shigellosis);05133(Pertussis);05133(Pertussis)	nucleotide binding oligomerization domain containing 1 [Source:HGNC Symbol;Acc:HGNC:16390]	protein_coding;retained_intron;nonsense_mediated_decay	0.955684	1.04319	0.790239	4.45297	5.09816	4.27399	0.201742	-2.30941	4.03218e-63	4.59017e-61	down	yes
ENSG00000066056	TIE1	ENST00000372476;ENST00000492599;ENST00000473014;ENST00000538015;ENST00000461061;ENST00000480269;ENST00000485125;ENST00000471187	GO:0000166(nucleotide binding);GO:0001525(angiogenesis);GO:0001568(blood vessel development);GO:0001570(vasculogenesis);GO:0001701(in utero embryonic development);GO:0004672(protein kinase activity);GO:0004713(protein tyrosine kinase activity);GO:0004714(transmembrane receptor protein tyrosine kinase activity);GO:0005515(protein binding);GO:0005524(ATP binding);GO:0005886(plasma membrane);GO:0005…	NA	tyrosine kinase with immunoglobulin like and EGF like domains 1 [Source:HGNC Symbol;Acc:HGNC:11809]	protein_coding;processed_transcript	0.0859007	0.0760894	0.0877134	1.3997	1.27117	1.06044	0.0669211	-3.90139	4.24659e-63	4.81834e-61	down	yes
ENSG00000115641	FHL2	ENST00000530340;ENST00000393353;ENST00000322142;ENST00000607522;ENST00000409177;ENST00000409807;ENST00000447958;ENST00000408995;ENST00000358129	GO:0000122(negative regulation of transcription by RNA polymerase II);GO:0001649(osteoblast differentiation);GO:0003712(transcription coregulator activity);GO:0003714(transcription corepressor activity);GO:0005515(protein binding);GO:0005634(nucleus);GO:0005654(nucleoplasm);GO:0005737(cytoplasm);GO:0005925(focal adhesion);GO:0006357(regulation of transcription by RNA polymerase II);GO:0008134(tra…	04380(Osteoclast differentiation);04380(Osteoclast differentiation)	four and a half LIM domains 2 [Source:HGNC Symbol;Acc:HGNC:3703]	protein_coding	0.40734	0.385626	0.394645	2.36972	2.18466	2.20048	0.175816	-2.50786	1.3552e-62	1.51769e-60	down	yes
ENSG00000198933	TBKBP1	ENST00000361722;ENST00000578982;ENST00000537587	GO:0002376(immune system process);GO:0005515(protein binding);GO:0005737(cytoplasm);GO:0007249(I-kappaB kinase/NF-kappaB signaling);GO:0016032(viral process);GO:0045087(innate immune response);GO:0046872(metal ion binding);GO:0046872(metal ion binding)	04622(RIG-I-like receptor signaling pathway);04622(RIG-I-like receptor signaling pathway)	TBK1 binding protein 1 [Source:HGNC Symbol;Acc:HGNC:30140]	protein_coding	0.195128	0.222672	0.114509	2.5447	2.56613	2.49969	0.0699439	-3.83766	1.91585e-62	2.13862e-60	down	yes
ENSG00000196422	PPP1R26	ENST00000605286;ENST00000604351;ENST00000356818;ENST00000401470;ENST00000605660;ENST00000652373;ENST00000602993	GO:0004864(protein phosphatase inhibitor activity);GO:0005515(protein binding);GO:0005634(nucleus);GO:0005730(nucleolus);GO:0010923(negative regulation of phosphatase activity);GO:0032515(negative regulation of phosphoprotein phosphatase activity);GO:0032515(negative regulation of phosphoprotein phosphatase activity)	NA	protein phosphatase 1 regulatory subunit 26 [Source:HGNC Symbol;Acc:HGNC:29089]	protein_coding;processed_transcript	0.891417	0.91397	0.921803	4.27258	4.20448	3.66831	0.224546	-2.15492	2.1306e-62	2.37067e-60	down	yes
ENSG00000119042	SATB2	ENST00000417098;ENST00000443023;ENST00000483346;ENST00000440919;ENST00000473517	GO:0000118(histone deacetylase complex);GO:0000122(negative regulation of transcription by RNA polymerase II);GO:0000790(nuclear chromatin);GO:0000977(RNA polymerase II regulatory region sequence-specific DNA binding);GO:0000978(RNA polymerase II cis-regulatory region sequence-specific DNA binding);GO:0000981(DNA-binding transcription factor activity, RNA polymerase II-specific);GO:0001228(DNA-bi…	NA	SATB homeobox 2 [Source:HGNC Symbol;Acc:HGNC:21637]	protein_coding;retained_intron;nonsense_mediated_decay	0.119722	0.0854394	0.0944474	1.04235	1.47624	1.01425	0.0848069	-3.55967	2.95239e-62	3.264e-60	down	yes
ENSG00000137507	LRRC32	ENST00000464145;ENST00000260061;ENST00000404995;ENST00000421973;ENST00000407242	GO:0005515(protein binding);GO:0005615(extracellular space);GO:0005654(nucleoplasm);GO:0005886(plasma membrane);GO:0005887(integral component of plasma membrane);GO:0007179(transforming growth factor beta receptor signaling pathway);GO:0009986(cell surface);GO:0010628(positive regulation of gene expression);GO:0016020(membrane);GO:0016021(integral component of membrane);GO:0019838(growth factor b…	NA	leucine rich repeat containing 32 [Source:HGNC Symbol;Acc:HGNC:4161]	processed_transcript;protein_coding	31.8221	33.9909	33.168	83.9908	83.4354	78.7762	0.402031	-1.31462	4.77493e-62	5.26203e-60	down	yes
ENSG00000250722	SELENOP	ENST00000514985;ENST00000505309;ENST00000512980;ENST00000510965;ENST00000508937;ENST00000506078;ENST00000514403;ENST00000513303;ENST00000515626	GO:0001887(selenium compound metabolic process);GO:0002576(platelet degranulation);GO:0005576(extracellular region);GO:0005615(extracellular space);GO:0006979(response to oxidative stress);GO:0007420(brain development);GO:0007626(locomotory behavior);GO:0008430(selenium binding);GO:0009791(post-embryonic development);GO:0016020(membrane);GO:0016021(integral component of membrane);GO:0019953(sexua…	NA	selenoprotein P [Source:HGNC Symbol;Acc:HGNC:10751]	protein_coding;retained_intron;processed_transcript	0.00952348	0.00712639	0.00586791	1.68671	1.54896	1.53244	0.00472259	-7.72621	1.60976e-61	1.75714e-59	down	yes
ENSG00000112787	FBRSL1	ENST00000650108;ENST00000542061;ENST00000543453;ENST00000434748;ENST00000542306;ENST00000539264;ENST00000537804	GO:0003723(RNA binding);GO:0003723(RNA binding)	NA	fibrosin like 1 [Source:HGNC Symbol;Acc:HGNC:29308]	protein_coding;processed_transcript;retained_intron	2.95963	2.73012	3.19029	9.90604	9.21149	9.55541	0.309701	-1.69105	2.16571e-61	2.35653e-59	down	yes
ENSG00000089486	CDIP1	ENST00000567695;ENST00000563332;ENST00000586768;ENST00000566234;ENST00000564828;ENST00000586728;ENST00000589890;ENST00000399599;ENST00000563507;ENST00000588381;ENST00000563186	GO:0003674(molecular_function);GO:0005515(protein binding);GO:0005634(nucleus);GO:0005764(lysosome);GO:0005765(lysosomal membrane);GO:0005768(endosome);GO:0006915(apoptotic process);GO:0010008(endosome membrane);GO:0016020(membrane);GO:0031902(late endosome membrane);GO:0033209(tumor necrosis factor-mediated signaling pathway);GO:0042771(intrinsic apoptotic signaling pathway in response to DNA da…	NA	cell death inducing p53 target 1 [Source:HGNC Symbol;Acc:HGNC:13234]	protein_coding;processed_transcript	10.2294	11.7032	8.7801	42.9445	39.0936	44.2868	0.243124	-2.04023	2.40355e-61	2.59892e-59	down	yes
ENSG00000164488	DACT2	ENST00000366795;ENST00000366796	GO:0002244(hematopoietic progenitor cell differentiation);GO:0003382(epithelial cell morphogenesis);GO:0005080(protein kinase C binding);GO:0005737(cytoplasm);GO:0007162(negative regulation of cell adhesion);GO:0008013(beta-catenin binding);GO:0008134(transcription factor binding);GO:0043588(skin development);GO:0051018(protein kinase A binding);GO:0070097(delta-catenin binding);GO:0072061(inner …	NA	dishevelled binding antagonist of beta catenin 2 [Source:HGNC Symbol;Acc:HGNC:21231]	protein_coding	0	0.0100937	0	16.7491	15.0348	16.6716	0.000208308	-12.229	5.93328e-61	6.39551e-59	down	yes
ENSG00000152056	AP1S3	ENST00000396654;ENST00000444408;ENST00000334271;ENST00000396653;ENST00000443700;ENST00000409375;ENST00000446015	GO:0000139(Golgi membrane);GO:0005515(protein binding);GO:0005765(lysosomal membrane);GO:0005794(Golgi apparatus);GO:0005829(cytosol);GO:0005905(clathrin-coated pit);GO:0006605(protein targeting);GO:0006886(intracellular protein transport);GO:0015031(protein transport);GO:0016020(membrane);GO:0016192(vesicle-mediated transport);GO:0019886(antigen processing and presentation of exogenous peptide a…	04142(Lysosome);05170(Human immunodeficiency virus 1 infection);05170(Human immunodeficiency virus 1 infection)	adaptor related protein complex 1 subunit sigma 3 [Source:HGNC Symbol;Acc:HGNC:18971]	protein_coding;nonsense_mediated_decay	4.74639	4.74125	4.55744	14.6506	16.9463	13.1687	0.313747	-1.67233	1.00401e-60	1.07551e-58	down	yes
ENSG00000131370	SH3BP5	ENST00000383791;ENST00000426925;ENST00000450625	GO:0004860(protein kinase inhibitor activity);GO:0005085(guanyl-nucleotide exchange factor activity);GO:0005515(protein binding);GO:0005654(nucleoplasm);GO:0005737(cytoplasm);GO:0005739(mitochondrion);GO:0006469(negative regulation of protein kinase activity);GO:0007165(signal transduction);GO:0016020(membrane);GO:0016604(nuclear body);GO:0017112(Rab guanyl-nucleotide exchange factor activity);GO…	NA	SH3 domain binding protein 5 [Source:HGNC Symbol;Acc:HGNC:10827]	protein_coding;nonsense_mediated_decay	0.426499	0.492376	0.233109	4.48242	4.89285	4.24306	0.0845908	-3.56336	1.22633e-60	1.30555e-58	down	yes
ENSG00000128918	ALDH1A2	ENST00000249750;ENST00000560312;ENST00000347587;ENST00000559517;ENST00000557967;ENST00000559625;ENST00000558524;ENST00000559579;ENST00000560923;ENST00000558073;ENST00000537372	GO:0001568(blood vessel development);GO:0001758(retinal dehydrogenase activity);GO:0001822(kidney development);GO:0001889(liver development);GO:0001936(regulation of endothelial cell proliferation);GO:0002138(retinoic acid biosynthetic process);GO:0003007(heart morphogenesis);GO:0004028(3-chloroallyl aldehyde dehydrogenase activity);GO:0004029(aldehyde dehydrogenase (NAD+) activity);GO:0005737(cy…	00830(Retinol metabolism);00830(Retinol metabolism)	aldehyde dehydrogenase 1 family member A2 [Source:HGNC Symbol;Acc:HGNC:15472]	protein_coding;retained_intron;processed_transcript	0.580135	0.546798	0.513289	2.68767	3.00192	2.32151	0.204744	-2.28811	1.61745e-60	1.71664e-58	down	yes
ENSG00000136352	NKX2-1	ENST00000522719;ENST00000498187;ENST00000354822;ENST00000546983;ENST00000518149	GO:0000122(negative regulation of transcription by RNA polymerase II);GO:0000790(nuclear chromatin);GO:0000976(transcription regulatory region sequence-specific DNA binding);GO:0000977(RNA polymerase II regulatory region sequence-specific DNA binding);GO:0000978(RNA polymerase II cis-regulatory region sequence-specific DNA binding);GO:0000981(DNA-binding transcription factor activity, RNA polymer…	NA	NK2 homeobox 1 [Source:HGNC Symbol;Acc:HGNC:11825]	protein_coding	0.172881	0.212237	0.292042	3.78086	3.47324	2.75146	0.0676783	-3.88516	4.5733e-60	4.79474e-58	down	yes
ENSG00000088305	DNMT3B	ENST00000443239;ENST00000348286;ENST00000328111	GO:0000122(negative regulation of transcription by RNA polymerase II);GO:0001666(response to hypoxia);GO:0003677(DNA binding);GO:0003682(chromatin binding);GO:0003714(transcription corepressor activity);GO:0003886(DNA (cytosine-5-)-methyltransferase activity);GO:0005515(protein binding);GO:0005634(nucleus);GO:0005654(nucleoplasm);GO:0006306(DNA methylation);GO:0008168(methyltransferase activity);…	00270(Cysteine and methionine metabolism);05206(MicroRNAs in cancer);05206(MicroRNAs in cancer)	DNA methyltransferase 3 beta [Source:HGNC Symbol;Acc:HGNC:2979]	protein_coding	0.257955	0.247788	0.196933	2.32344	2.69351	1.97208	0.10054	-3.31416	4.90139e-60	5.12314e-58	down	yes
ENSG00000168675	LDLRAD4	ENST00000590308;ENST00000587757;ENST00000592812;ENST00000592991;ENST00000359446;ENST00000586765;ENST00000586207;ENST00000592657;ENST00000587440;ENST00000590371;ENST00000587600;ENST00000399848;ENST00000587905;ENST00000585931;ENST00000361303;ENST00000435606;ENST00000593236;ENST00000590115	GO:0000139(Golgi membrane);GO:0005515(protein binding);GO:0005768(endosome);GO:0009968(negative regulation of signal transduction);GO:0010008(endosome membrane);GO:0010719(negative regulation of epithelial to mesenchymal transition);GO:0010991(negative regulation of SMAD protein complex assembly);GO:0016020(membrane);GO:0016021(integral component of membrane);GO:0030336(negative regulation of cel…	NA	low density lipoprotein receptor class A domain containing 4 [Source:HGNC Symbol;Acc:HGNC:1224]	processed_transcript;protein_coding;retained_intron	1.68036	1.22393	1.47246	5.6594	5.82382	5.13653	0.263346	-1.92497	4.95117e-59	5.144e-57	down	yes
ENSG00000116396	KCNC4	ENST00000438661;ENST00000369787;ENST00000459877;ENST00000469655;ENST00000636402;ENST00000489935	GO:0005216(ion channel activity);GO:0005244(voltage-gated ion channel activity);GO:0005249(voltage-gated potassium channel activity);GO:0005251(delayed rectifier potassium channel activity);GO:0005267(potassium channel activity);GO:0005515(protein binding);GO:0005886(plasma membrane);GO:0006811(ion transport);GO:0006813(potassium ion transport);GO:0007268(chemical synaptic transmission);GO:000807…	NA	potassium voltage-gated channel subfamily C member 4 [Source:HGNC Symbol;Acc:HGNC:6236]	protein_coding;retained_intron;nonsense_mediated_decay	0.0169559	0.0226002	0.0107942	0.333079	0.440314	0.298256	0.046984	-4.41169	5.71637e-59	5.90344e-57	down	yes
ENSG00000164112	TMEM155	ENST00000461198;ENST00000643663;ENST00000643802;ENST00000394394;ENST00000506551;ENST00000513254;ENST00000394396;ENST00000505198;ENST00000514885	GO:0005576(extracellular region);GO:0016020(membrane);GO:0016021(integral component of membrane);GO:0016021(integral component of membrane)	NA	transmembrane protein 155 [Source:HGNC Symbol;Acc:HGNC:26418]	retained_intron;protein_coding;processed_transcript	1.42486	1.46793	1.17535	6.9969	6.84622	7.51524	0.190471	-2.39236	7.34283e-59	7.56049e-57	down	yes
ENSG00000165912	PACSIN3	ENST00000298838;ENST00000524509;ENST00000530405;ENST00000528462;ENST00000539589;ENST00000525725;ENST00000528201;ENST00000531226;ENST00000532457;ENST00000530513	GO:0005515(protein binding);GO:0005543(phospholipid binding);GO:0005737(cytoplasm);GO:0005768(endosome);GO:0005829(cytosol);GO:0005856(cytoskeleton);GO:0005886(plasma membrane);GO:0006897(endocytosis);GO:0007010(cytoskeleton organization);GO:0008092(cytoskeletal protein binding);GO:0008289(lipid binding);GO:0016020(membrane);GO:0019855(calcium channel inhibitor activity);GO:0030100(regulation of …	NA	protein kinase C and casein kinase substrate in neurons 3 [Source:HGNC Symbol;Acc:HGNC:8572]	protein_coding;nonsense_mediated_decay	1.02196	0.715193	0.819462	6.92212	5.8468	5.55705	0.139508	-2.84158	7.84465e-59	8.05314e-57	down	yes
ENSG00000066405	CLDN18	ENST00000343735;ENST00000183605	GO:0005198(structural molecule activity);GO:0005515(protein binding);GO:0005886(plasma membrane);GO:0005923(bicellular tight junction);GO:0007155(cell adhesion);GO:0016020(membrane);GO:0016021(integral component of membrane);GO:0016338(calcium-independent cell-cell adhesion via plasma membrane cell-adhesion molecules);GO:0030054(cell junction);GO:0042802(identical protein binding);GO:0045471(resp…	04514(Cell adhesion molecules (CAMs));04530(Tight junction);04670(Leukocyte transendothelial migration);05160(Hepatitis C);05160(Hepatitis C)	claudin 18 [Source:HGNC Symbol;Acc:HGNC:2039]	protein_coding	0.478851	0.735616	0.584455	4.50889	5.03936	4.254	0.130335	-2.9397	9.10854e-59	9.29529e-57	down	yes
ENSG00000135074	ADAM19	ENST00000257527;ENST00000517905;ENST00000517374;ENST00000519752	GO:0001890(placenta development);GO:0004222(metalloendopeptidase activity);GO:0005515(protein binding);GO:0005634(nucleus);GO:0005794(Golgi apparatus);GO:0005886(plasma membrane);GO:0006508(proteolysis);GO:0006509(membrane protein ectodomain proteolysis);GO:0008233(peptidase activity);GO:0008237(metallopeptidase activity);GO:0010628(positive regulation of gene expression);GO:0016020(membrane);GO:…	NA	ADAM metallopeptidase domain 19 [Source:HGNC Symbol;Acc:HGNC:197]	protein_coding;retained_intron	0.0200193	0.0422631	0.0152157	1.02999	1.07747	0.843547	0.0262616	-5.2509	1.31346e-58	1.33074e-56	down	yes
ENSG00000122971	ACADS	ENST00000242592;ENST00000539690;ENST00000411593	GO:0003995(acyl-CoA dehydrogenase activity);GO:0004085(butyryl-CoA dehydrogenase activity);GO:0005634(nucleus);GO:0005654(nucleoplasm);GO:0005739(mitochondrion);GO:0005759(mitochondrial matrix);GO:0005813(centrosome);GO:0006629(lipid metabolic process);GO:0006631(fatty acid metabolic process);GO:0006635(fatty acid beta-oxidation);GO:0016491(oxidoreductase activity);GO:0016627(oxidoreductase activ…	00071(Fatty acid degradation);00280(Valine, leucine and isoleucine degradation);00650(Butanoate metabolism);00650(Butanoate metabolism)	acyl-CoA dehydrogenase short chain [Source:HGNC Symbol;Acc:HGNC:90]	protein_coding;retained_intron	0.181146	0.134733	0.176942	2.88501	2.6546	3.45608	0.0547842	-4.1901	1.58776e-58	1.60136e-56	down	yes
ENSG00000158321	AUTS2	ENST00000403018;ENST00000643936;ENST00000406775;ENST00000644939;ENST00000464768;ENST00000647121;ENST00000342771;ENST00000659051;ENST00000646193;ENST00000643060;ENST00000481994;ENST00000498384;ENST00000465899;ENST00000647140;ENST00000418686;ENST00000615871;ENST00000449547	GO:0001764(neuron migration);GO:0003682(chromatin binding);GO:0005515(protein binding);GO:0005575(cellular_component);GO:0005634(nucleus);GO:0005737(cytoplasm);GO:0005856(cytoskeleton);GO:0010592(positive regulation of lamellipodium assembly);GO:0015629(actin cytoskeleton);GO:0030426(growth cone);GO:0031532(actin cytoskeleton reorganization);GO:0035022(positive regulation of Rac protein signal tr…	NA	activator of transcription and developmental regulator AUTS2 [Source:HGNC Symbol;Acc:HGNC:14262]	protein_coding;retained_intron;nonsense_mediated_decay;processed_transcript	0.0216711	0.0124393	0.0180214	0.287318	0.39342	0.289798	0.0537145	-4.21854	2.96562e-58	2.97363e-56	down	yes
ENSG00000123329	ARHGAP9	ENST00000546200;ENST00000424809;ENST00000546704;ENST00000393797;ENST00000430041;ENST00000548139;ENST00000552953;ENST00000549602;ENST00000393791;ENST00000548148;ENST00000552604;ENST00000550440;ENST00000552066;ENST00000550454;ENST00000547216;ENST00000552420;ENST00000551000;ENST00000551574;ENST00000551452	GO:0005096(GTPase activator activity);GO:0005515(protein binding);GO:0005547(phosphatidylinositol-3,4,5-trisphosphate binding);GO:0005576(extracellular region);GO:0005737(cytoplasm);GO:0005829(cytosol);GO:0007165(signal transduction);GO:0008289(lipid binding);GO:0034774(secretory granule lumen);GO:0043087(regulation of GTPase activity);GO:0043312(neutrophil degranulation);GO:0043547(positive regu…	NA	Rho GTPase activating protein 9 [Source:HGNC Symbol;Acc:HGNC:14130]	retained_intron;protein_coding;processed_transcript	0.272366	0.345157	0.490199	3.92948	3.48549	4.3637	0.0940447	-3.41051	6.11581e-58	6.11457e-56	down	yes
ENSG00000157837	SPPL3	ENST00000353487;ENST00000534966;ENST00000392495;ENST00000536996;ENST00000545209	GO:0004190(aspartic-type endopeptidase activity);GO:0005515(protein binding);GO:0005783(endoplasmic reticulum);GO:0005789(endoplasmic reticulum membrane);GO:0005791(rough endoplasmic reticulum);GO:0005794(Golgi apparatus);GO:0005886(plasma membrane);GO:0006465(signal peptide processing);GO:0006508(proteolysis);GO:0007204(positive regulation of cytosolic calcium ion concentration);GO:0008233(pepti…	NA	signal peptide peptidase like 3 [Source:HGNC Symbol;Acc:HGNC:30424]	protein_coding;retained_intron	4.23832	4.713	4.63109	13.7687	13.2595	13.7553	0.333037	-1.58625	6.43184e-58	6.41195e-56	down	yes
ENSG00000008394	MGST1	ENST00000396210;ENST00000624056;ENST00000535624;ENST00000537878;ENST00000539708;ENST00000542256;ENST00000543076;ENST00000535309;ENST00000396207;ENST00000534835;ENST00000396209;ENST00000538857	GO:0004364(glutathione transferase activity);GO:0004602(glutathione peroxidase activity);GO:0005515(protein binding);GO:0005634(nucleus);GO:0005739(mitochondrion);GO:0005741(mitochondrial outer membrane);GO:0005778(peroxisomal membrane);GO:0005783(endoplasmic reticulum);GO:0005789(endoplasmic reticulum membrane);GO:0005886(plasma membrane);GO:0006805(xenobiotic metabolic process);GO:0010243(respo…	00480(Glutathione metabolism);00980(Metabolism of xenobiotics by cytochrome P450);00982(Drug metabolism - cytochrome P450);00983(Drug metabolism - other enzymes);01524(Platinum drug resistance);05200(Pathways in cancer);05204(Chemical carcinogenesis);05225(Hepatocellular carcinoma);05418(Fluid shear stress and atherosclerosis);05418(Fluid shear stress and atherosclerosis)	microsomal glutathione S-transferase 1 [Source:HGNC Symbol;Acc:HGNC:7061]	protein_coding;TEC;retained_intron;processed_transcript	0.0216948	0.0160736	0.00518864	1.25275	0.789709	1.06589	0.0138199	-6.17711	7.12477e-58	7.08226e-56	down	yes
ENSG00000067715	SYT1	ENST00000261205;ENST00000393240;ENST00000549671;ENST00000551304	GO:0000149(SNARE binding);GO:0001786(phosphatidylserine binding);GO:0005509(calcium ion binding);GO:0005513(detection of calcium ion);GO:0005515(protein binding);GO:0005516(calmodulin binding);GO:0005543(phospholipid binding);GO:0005544(calcium-dependent phospholipid binding);GO:0005546(phosphatidylinositol-4,5-bisphosphate binding);GO:0005737(cytoplasm);GO:0005794(Golgi apparatus);GO:0005886(pla…	04721(Synaptic vesicle cycle);04721(Synaptic vesicle cycle)	synaptotagmin 1 [Source:HGNC Symbol;Acc:HGNC:11509]	protein_coding	0.167753	0.116889	0.148523	1.41958	1.89346	1.47009	0.0905611	-3.46497	1.42988e-57	1.40917e-55	down	yes
ENSG00000196782	MAML3	ENST00000509479;ENST00000398940	GO:0003713(transcription coactivator activity);GO:0005634(nucleus);GO:0005654(nucleoplasm);GO:0006367(transcription initiation from RNA polymerase II promoter);GO:0007219(Notch signaling pathway);GO:0007221(positive regulation of transcription of Notch receptor target);GO:0016607(nuclear speck);GO:0045747(positive regulation of Notch signaling pathway);GO:0045944(positive regulation of transcript…	04330(Notch signaling pathway);04658(Th1 and Th2 cell differentiation);05165(Human papillomavirus infection);05165(Human papillomavirus infection)	mastermind like transcriptional coactivator 3 [Source:HGNC Symbol;Acc:HGNC:16272]	protein_coding	0.228177	0.219799	0.3169	2.30614	2.35476	1.80716	0.118254	-3.08004	1.61236e-57	1.58447e-55	down	yes
ENSG00000153551	CMTM7	ENST00000464689;ENST00000334983;ENST00000349718;ENST00000454304;ENST00000465248	GO:0002337(B-1a B cell differentiation);GO:0005125(cytokine activity);GO:0005515(protein binding);GO:0005615(extracellular space);GO:0006935(chemotaxis);GO:0007165(signal transduction);GO:0016020(membrane);GO:0016021(integral component of membrane);GO:0016021(integral component of membrane)	NA	CKLF like MARVEL transmembrane domain containing 7 [Source:HGNC Symbol;Acc:HGNC:19178]	retained_intron;protein_coding;nonsense_mediated_decay	5.03147	4.64173	6.00399	22.5203	20.0381	23.5649	0.23709	-2.07649	5.76983e-57	5.60616e-55	down	yes
ENSG00000185924	RTN4RL1	ENST00000331238	GO:0005515(protein binding);GO:0005576(extracellular region);GO:0005615(extracellular space);GO:0005886(plasma membrane);GO:0008201(heparin binding);GO:0009897(external side of plasma membrane);GO:0009986(cell surface);GO:0010977(negative regulation of neuron projection development);GO:0016020(membrane);GO:0022038(corpus callosum development);GO:0031012(extracellular matrix);GO:0031103(axon regen…	NA	reticulon 4 receptor like 1 [Source:HGNC Symbol;Acc:HGNC:21329]	protein_coding	2.86185	3.07289	3.10023	10.925	10.1466	9.80788	0.292588	-1.77306	7.83448e-57	7.59086e-55	down	yes
ENSG00000153093	ACOXL	ENST00000439055;ENST00000389811;ENST00000340561;ENST00000433706;ENST00000443586;ENST00000496981	GO:0003674(molecular_function);GO:0003997(acyl-CoA oxidase activity);GO:0005504(fatty acid binding);GO:0005575(cellular_component);GO:0005777(peroxisome);GO:0005782(peroxisomal matrix);GO:0006631(fatty acid metabolic process);GO:0006635(fatty acid beta-oxidation);GO:0008150(biological_process);GO:0016491(oxidoreductase activity);GO:0016627(oxidoreductase activity, acting on the CH-CH group of don…	NA	acyl-CoA oxidase like [Source:HGNC Symbol;Acc:HGNC:25621]	protein_coding;nonsense_mediated_decay;processed_transcript	0.00742903	0.00925924	0.0240594	1.07971	1.01569	1.21512	0.0123086	-6.34419	1.31294e-56	1.26855e-54	down	yes
ENSG00000131981	LGALS3	ENST00000556438;ENST00000556322;ENST00000554715;ENST00000254301;ENST00000553493;ENST00000553755;ENST00000556263	GO:0001772(immunological synapse);GO:0002376(immune system process);GO:0002548(monocyte chemotaxis);GO:0003723(RNA binding);GO:0004864(protein phosphatase inhibitor activity);GO:0005515(protein binding);GO:0005576(extracellular region);GO:0005615(extracellular space);GO:0005634(nucleus);GO:0005681(spliceosomal complex);GO:0005737(cytoplasm);GO:0005743(mitochondrial inner membrane);GO:0005886(plas…	NA	galectin 3 [Source:HGNC Symbol;Acc:HGNC:6563]	retained_intron;processed_transcript;protein_coding	9.76564	11.5258	9.63008	41.6131	37.451	45.4468	0.248344	-2.00959	2.23501e-56	2.14742e-54	down	yes
ENSG00000128709	HOXD9	ENST00000249499	GO:0000122(negative regulation of transcription by RNA polymerase II);GO:0000790(nuclear chromatin);GO:0000977(RNA polymerase II regulatory region sequence-specific DNA binding);GO:0000978(RNA polymerase II cis-regulatory region sequence-specific DNA binding);GO:0000981(DNA-binding transcription factor activity, RNA polymerase II-specific);GO:0001227(DNA-binding transcription repressor activity, …	NA	homeobox D9 [Source:HGNC Symbol;Acc:HGNC:5140]	protein_coding	1.77306	1.41757	1.77038	13.3758	9.93664	14.2754	0.131984	-2.92156	3.66931e-56	3.49629e-54	down	yes
ENSG00000107130	NCS1	ENST00000372398	GO:0000287(magnesium ion binding);GO:0005245(voltage-gated calcium channel activity);GO:0005509(calcium ion binding);GO:0005515(protein binding);GO:0005737(cytoplasm);GO:0005794(Golgi apparatus);GO:0005829(cytosol);GO:0005886(plasma membrane);GO:0010975(regulation of neuron projection development);GO:0014069(postsynaptic density);GO:0016020(membrane);GO:0019901(protein kinase binding);GO:0030054(…	NA	neuronal calcium sensor 1 [Source:HGNC Symbol;Acc:HGNC:3953]	protein_coding	6.90471	7.3634	6.33471	21.2347	19.7323	19.4233	0.341161	-1.55147	7.01056e-56	6.66158e-54	down	yes
ENSG00000204103	MAFB	ENST00000373313	GO:0000790(nuclear chromatin);GO:0000978(RNA polymerase II cis-regulatory region sequence-specific DNA binding);GO:0000981(DNA-binding transcription factor activity, RNA polymerase II-specific);GO:0001228(DNA-binding transcription activator activity, RNA polymerase II-specific);GO:0003677(DNA binding);GO:0003700(DNA-binding transcription factor activity);GO:0005515(protein binding);GO:0005634(nuc…	04928(Parathyroid hormone synthesis, secretion and action)	MAF bZIP transcription factor B [Source:HGNC Symbol;Acc:HGNC:6408]	protein_coding	0.090074	0.139508	0.243905	3.3945	3.0949	3.23914	0.0486699	-4.36083	1.19464e-55	1.12895e-53	down	yes
ENSG00000143970	ASXL2	ENST00000336112;ENST00000435504;ENST00000673455	GO:0000790(nuclear chromatin);GO:0003677(DNA binding);GO:0003682(chromatin binding);GO:0005634(nucleus);GO:0005654(nucleoplasm);GO:0006351(transcription, DNA-templated);GO:0006355(regulation of transcription, DNA-templated);GO:0009887(animal organ morphogenesis);GO:0010884(positive regulation of lipid storage);GO:0016579(protein deubiquitination);GO:0035360(positive regulation of peroxisome proli…	NA	ASXL transcriptional regulator 2 [Source:HGNC Symbol;Acc:HGNC:23805]	protein_coding	3.00086	2.60784	3.00648	13.7463	19.3456	11.2363	0.19435	-2.36327	5.50104e-55	5.11449e-53	down	yes
ENSG00000169031	COL4A3	ENST00000396578;ENST00000304990;ENST00000468753;ENST00000471862;ENST00000469504;ENST00000487633	GO:0005178(integrin binding);GO:0005198(structural molecule activity);GO:0005201(extracellular matrix structural constituent);GO:0005515(protein binding);GO:0005576(extracellular region);GO:0005581(collagen trimer);GO:0005587(collagen type IV trimer);GO:0005604(basement membrane);GO:0005615(extracellular space);GO:0005783(endoplasmic reticulum);GO:0005788(endoplasmic reticulum lumen);GO:0006919(a…	04151(PI3K-Akt signaling pathway);04510(Focal adhesion);04512(ECM-receptor interaction);04926(Relaxin signaling pathway);04933(AGE-RAGE signaling pathway in diabetic complications);04974(Protein digestion and absorption);05146(Amoebiasis);05165(Human papillomavirus infection);05200(Pathways in cancer);05222(Small cell lung cancer);05222(Small cell lung cancer)	collagen type IV alpha 3 chain [Source:HGNC Symbol;Acc:HGNC:2204]	protein_coding;processed_transcript;retained_intron;nonsense_mediated_decay	0.00095321	0.0034085	0.0113454	0.793149	1.08334	0.779551	0.00591374	-7.40171	1.45298e-54	1.34364e-52	down	yes
ENSG00000130598	TNNI2	ENST00000381905;ENST00000468473;ENST00000617947;ENST00000381911	GO:0003009(skeletal muscle contraction);GO:0003779(actin binding);GO:0005515(protein binding);GO:0005634(nucleus);GO:0005829(cytosol);GO:0005861(troponin complex);GO:0006936(muscle contraction);GO:0006937(regulation of muscle contraction);GO:0030049(muscle filament sliding);GO:0031014(troponin T binding);GO:0045893(positive regulation of transcription, DNA-templated);GO:0060048(cardiac muscle con…	NA	troponin I2, fast skeletal type [Source:HGNC Symbol;Acc:HGNC:11946]	protein_coding;retained_intron	0.0667844	0.240371	0.187945	7.45496	5.69604	8.75195	0.0226043	-5.46726	2.1831e-54	2.01341e-52	down	yes
ENSG00000107957	SH3PXD2A	ENST00000369774;ENST00000355946;ENST00000315994	GO:0002020(protease binding);GO:0002102(podosome);GO:0005515(protein binding);GO:0005546(phosphatidylinositol-4,5-bisphosphate binding);GO:0005737(cytoplasm);GO:0005829(cytosol);GO:0006801(superoxide metabolic process);GO:0010314(phosphatidylinositol-5-phosphate binding);GO:0016176(superoxide-generating NADPH oxidase activator activity);GO:0030054(cell junction);GO:0030198(extracellular matrix or…	NA	SH3 and PX domains 2A [Source:HGNC Symbol;Acc:HGNC:23664]	protein_coding;processed_transcript	1.72788	1.45845	1.66466	6.57435	8.6655	5.75307	0.231078	-2.11355	7.32865e-54	6.6523e-52	down	yes
ENSG00000103269	RHBDL1	ENST00000450775;ENST00000219551;ENST00000561556;ENST00000352681	GO:0004252(serine-type endopeptidase activity);GO:0005515(protein binding);GO:0005887(integral component of plasma membrane);GO:0006508(proteolysis);GO:0007165(signal transduction);GO:0008233(peptidase activity);GO:0008236(serine-type peptidase activity);GO:0016020(membrane);GO:0016021(integral component of membrane);GO:0016787(hydrolase activity);GO:0016787(hydrolase activity)	NA	rhomboid like 1 [Source:HGNC Symbol;Acc:HGNC:10007]	retained_intron;protein_coding	1.30506	1.18136	1.08534	8.85877	6.94963	8.78997	0.145203	-2.78386	8.19629e-54	7.41437e-52	down	yes
ENSG00000198435	NRARP	ENST00000356628	GO:0000122(negative regulation of transcription by RNA polymerase II);GO:0001569(branching involved in blood vessel morphogenesis);GO:0001938(positive regulation of endothelial cell proliferation);GO:0002040(sprouting angiogenesis);GO:0002043(blood vessel endothelial cell proliferation involved in sprouting angiogenesis);GO:0005515(protein binding);GO:0007219(Notch signaling pathway);GO:0007275(m…	NA	NOTCH regulated ankyrin repeat protein [Source:HGNC Symbol;Acc:HGNC:33843]	protein_coding	3.16121	2.82515	3.12284	11.2224	10.6593	11.4056	0.273654	-1.86957	8.2112e-54	7.41437e-52	down	yes
ENSG00000185100	ADSS1	ENST00000330877;ENST00000557271;ENST00000555884;ENST00000554281;ENST00000557582;ENST00000555486;ENST00000555674;ENST00000553580;ENST00000553540;ENST00000554657	GO:0000166(nucleotide binding);GO:0000287(magnesium ion binding);GO:0002376(immune system process);GO:0003924(GTPase activity);GO:0004019(adenylosuccinate synthase activity);GO:0005525(GTP binding);GO:0005737(cytoplasm);GO:0005829(cytosol);GO:0006163(purine nucleotide metabolic process);GO:0006164(purine nucleotide biosynthetic process);GO:0006167(AMP biosynthetic process);GO:0006531(aspartate me…	00230(Purine metabolism);00250(Alanine, aspartate and glutamate metabolism);00250(Alanine, aspartate and glutamate metabolism)	adenylosuccinate synthase 1 [Source:HGNC Symbol;Acc:HGNC:20093]	protein_coding;retained_intron;processed_transcript;nonsense_mediated_decay	0.334551	0.270967	0.272446	2.15599	1.96496	2.33947	0.135899	-2.8794	1.01582e-53	9.12463e-52	down	yes
ENSG00000172005	MAL	ENST00000309988;ENST00000489399;ENST00000354078	GO:0001766(membrane raft polarization);GO:0002175(protein localization to paranode region of axon);GO:0005515(protein binding);GO:0005783(endoplasmic reticulum);GO:0006915(apoptotic process);GO:0007417(central nervous system development);GO:0008289(lipid binding);GO:0016020(membrane);GO:0016021(integral component of membrane);GO:0016324(apical plasma membrane);GO:0016505(peptidase activator activ…	NA	mal, T cell differentiation protein [Source:HGNC Symbol;Acc:HGNC:6817]	protein_coding;processed_transcript	0.91843	0.597859	0.690409	8.90795	6.63728	8.48328	0.0918366	-3.44479	1.70003e-53	1.51523e-51	down	yes
ENSG00000111450	STX2	ENST00000392373;ENST00000261653;ENST00000344271;ENST00000540889	GO:0000149(SNARE binding);GO:0005198(structural molecule activity);GO:0005484(SNAP receptor activity);GO:0005515(protein binding);GO:0005615(extracellular space);GO:0005886(plasma membrane);GO:0006886(intracellular protein transport);GO:0006887(exocytosis);GO:0006906(vesicle fusion);GO:0007165(signal transduction);GO:0007340(acrosome reaction);GO:0007398(ectoderm development);GO:0008021(synaptic …	04130(SNARE interactions in vesicular transport);04721(Synaptic vesicle cycle);04721(Synaptic vesicle cycle)	syntaxin 2 [Source:HGNC Symbol;Acc:HGNC:3403]	protein_coding;nonsense_mediated_decay;retained_intron	22.7954	21.3883	21.8361	49.6103	53.2352	47.9738	0.437742	-1.19185	2.24876e-53	1.99914e-51	down	yes
ENSG00000167106	FAM102A	ENST00000373095;ENST00000465821;ENST00000373084;ENST00000493175;ENST00000479828	GO:0005515(protein binding);GO:0005515(protein binding)	NA	family with sequence similarity 102 member A [Source:HGNC Symbol;Acc:HGNC:31419]	protein_coding;retained_intron;processed_transcript	2.24826	2.24522	2.58478	7.45665	7.50245	7.40024	0.316568	-1.65941	4.28229e-53	3.7585e-51	down	yes
ENSG00000007372	PAX6	ENST00000639394;ENST00000639109;ENST00000533333;ENST00000474783;ENST00000379109;ENST00000471303;ENST00000640872;ENST00000379115;ENST00000638913;ENST00000638278;ENST00000524853;ENST00000638762;ENST00000419022;ENST00000379107;ENST00000639079;ENST00000639409;ENST00000638629;ENST00000639916;ENST00000606377;ENST00000640610;ENST00000525535;ENST00000640287;ENST00000640172;ENST00000640431;ENST00000640460…	GO:0000122(negative regulation of transcription by RNA polymerase II);GO:0000132(establishment of mitotic spindle orientation);GO:0000790(nuclear chromatin);GO:0000976(transcription regulatory region sequence-specific DNA binding);GO:0000978(RNA polymerase II cis-regulatory region sequence-specific DNA binding);GO:0000979(RNA polymerase II core promoter sequence-specific DNA binding);GO:0000981(D…	04550(Signaling pathways regulating pluripotency of stem cells);04950(Maturity onset diabetes of the young);04950(Maturity onset diabetes of the young)	paired box 6 [Source:HGNC Symbol;Acc:HGNC:8620]	nonsense_mediated_decay;protein_coding;retained_intron;processed_transcript	0.393596	0.423623	0.385495	1.50304	1.56881	1.28751	0.275892	-1.85783	5.87617e-53	5.14434e-51	down	yes
ENSG00000222012	AC005481	ENST00000409610	NA	NA	novel transcript, antisense to PTPRN2	lncRNA	0.072033	0.060157	0.029999	1.77725	1.72488	1.49289	0.0324702	-4.94474	6.03393e-53	5.26907e-51	down	yes
ENSG00000138119	MYOF	ENST00000359263;ENST00000371489;ENST00000474161;ENST00000475358;ENST00000463743;ENST00000485212;ENST00000371488	GO:0001778(plasma membrane repair);GO:0005515(protein binding);GO:0005543(phospholipid binding);GO:0005634(nucleus);GO:0005635(nuclear envelope);GO:0005886(plasma membrane);GO:0005901(caveola);GO:0006071(glycerol metabolic process);GO:0006936(muscle contraction);GO:0007009(plasma membrane organization);GO:0007520(myoblast fusion);GO:0008015(blood circulation);GO:0016020(membrane);GO:0016021(integ…	NA	myoferlin [Source:HGNC Symbol;Acc:HGNC:3656]	protein_coding;retained_intron;processed_transcript;nonsense_mediated_decay	1.38603	1.3538	1.36066	5.38046	6.6593	4.57499	0.246798	-2.01859	6.5458e-53	5.70163e-51	down	yes
ENSG00000261738	MIR3976HG	ENST00000661123;ENST00000654302;ENST00000670176;ENST00000665768;ENST00000656406;ENST00000654796;ENST00000658316;ENST00000662782;ENST00000653609;ENST00000670689;ENST00000654509;ENST00000668692;ENST00000668422;ENST00000666521;ENST00000653194;ENST00000661027;ENST00000659973;ENST00000653236;ENST00000668423;ENST00000562452;ENST00000666692;ENST00000653157;ENST00000656844;ENST00000667177;ENST00000668925	NA	NA	MIR3976 host gene [Source:HGNC Symbol;Acc:HGNC:51104]	lncRNA	0	0	0	36.0015	45.312	31.438	2.66072e-06	-18.5198	2.00595e-52	1.74285e-50	down	yes
ENSG00000065882	TBC1D1	ENST00000261439;ENST00000401554;ENST00000446803;ENST00000475531;ENST00000406664;ENST00000492180;ENST00000402522;ENST00000615497;ENST00000508802;ENST00000421339;ENST00000491553;ENST00000513936;ENST00000511238	GO:0005096(GTPase activator activity);GO:0005515(protein binding);GO:0005634(nucleus);GO:0005829(cytosol);GO:0006886(intracellular protein transport);GO:0017137(Rab GTPase binding);GO:0032880(regulation of protein localization);GO:0043547(positive regulation of GTPase activity);GO:0061024(membrane organization);GO:0090630(activation of GTPase activity);GO:0090630(activation of GTPase activity)	04152(AMPK signaling pathway);04152(AMPK signaling pathway)	TBC1 domain family member 1 [Source:HGNC Symbol;Acc:HGNC:11578]	protein_coding;processed_transcript;retained_intron	1.31542	1.36662	1.29535	3.99325	4.07781	3.76034	0.336172	-1.57273	3.03107e-52	2.62691e-50	down	yes
ENSG00000162512	SDC3	ENST00000336798;ENST00000339394	GO:0001523(retinoid metabolic process);GO:0005515(protein binding);GO:0005796(Golgi lumen);GO:0005886(plasma membrane);GO:0006024(glycosaminoglycan biosynthetic process);GO:0006027(glycosaminoglycan catabolic process);GO:0009986(cell surface);GO:0016020(membrane);GO:0016021(integral component of membrane);GO:0016477(cell migration);GO:0042802(identical protein binding);GO:0043202(lysosomal lumen)…	04514(Cell adhesion molecules (CAMs));04514(Cell adhesion molecules (CAMs))	syndecan 3 [Source:HGNC Symbol;Acc:HGNC:10660]	protein_coding	0.358025	0.340906	0.489218	2.50001	2.95187	2.30647	0.153145	-2.70703	3.20626e-52	2.77177e-50	down	yes
ENSG00000059758	CDK17	ENST00000261211;ENST00000543119;ENST00000548422;ENST00000549899;ENST00000551484;ENST00000552496;ENST00000551816;ENST00000550971	GO:0000083(regulation of transcription involved in G1/S transition of mitotic cell cycle);GO:0000166(nucleotide binding);GO:0004672(protein kinase activity);GO:0004674(protein serine/threonine kinase activity);GO:0004693(cyclin-dependent protein serine/threonine kinase activity);GO:0005515(protein binding);GO:0005524(ATP binding);GO:0005634(nucleus);GO:0005737(cytoplasm);GO:0006468(protein phosph…	NA	cyclin dependent kinase 17 [Source:HGNC Symbol;Acc:HGNC:8750]	protein_coding;retained_intron;processed_transcript	3.07375	3.04342	2.95412	10.1851	12.9499	9.25731	0.280045	-1.83627	3.51772e-52	3.03342e-50	down	yes
ENSG00000203782	LORICRIN	ENST00000368742	GO:0001533(cornified envelope);GO:0005200(structural constituent of cytoskeleton);GO:0005515(protein binding);GO:0005634(nucleus);GO:0005654(nucleoplasm);GO:0005737(cytoplasm);GO:0005829(cytosol);GO:0007010(cytoskeleton organization);GO:0018149(peptide cross-linking);GO:0030216(keratinocyte differentiation);GO:0030280(structural constituent of skin epidermis);GO:0031424(keratinization);GO:0070268…	NA	loricrin cornified envelope precursor protein [Source:HGNC Symbol;Acc:HGNC:6663]	protein_coding	4.10269	5.36173	4.04441	28.5402	23.4761	32.8765	0.159128	-2.65174	7.47602e-52	6.43068e-50	down	yes
ENSG00000112246	SIM1	ENST00000369208;ENST00000511871;ENST00000505753	GO:0000790(nuclear chromatin);GO:0000981(DNA-binding transcription factor activity, RNA polymerase II-specific);GO:0001657(ureteric bud development);GO:0003677(DNA binding);GO:0003700(DNA-binding transcription factor activity);GO:0005515(protein binding);GO:0005634(nucleus);GO:0006355(regulation of transcription, DNA-templated);GO:0006357(regulation of transcription by RNA polymerase II);GO:00072…	NA	SIM bHLH transcription factor 1 [Source:HGNC Symbol;Acc:HGNC:10882]	protein_coding;retained_intron	0.028971	0.0281589	0.0225971	0.663614	0.804269	0.513029	0.0402476	-4.63495	9.70723e-52	8.32914e-50	down	yes
ENSG00000162676	GFI1	ENST00000294702;ENST00000483490;ENST00000370332;ENST00000427103	GO:0000083(regulation of transcription involved in G1/S transition of mitotic cell cycle);GO:0000122(negative regulation of transcription by RNA polymerase II);GO:0000976(transcription regulatory region sequence-specific DNA binding);GO:0001227(DNA-binding transcription repressor activity, RNA polymerase II-specific);GO:0003676(nucleic acid binding);GO:0003677(DNA binding);GO:0003700(DNA-binding …	NA	growth factor independent 1 transcriptional repressor [Source:HGNC Symbol;Acc:HGNC:4237]	protein_coding;processed_transcript	1.00571	1.01514	1.12369	4.13899	4.54123	3.84192	0.251118	-1.99356	1.00465e-51	8.59887e-50	down	yes
ENSG00000144118	RALB	ENST00000272519;ENST00000447591;ENST00000420510;ENST00000412383;ENST00000470417;ENST00000631312;ENST00000431732	GO:0000166(nucleotide binding);GO:0001928(regulation of exocyst assembly);GO:0001934(positive regulation of protein phosphorylation);GO:0003924(GTPase activity);GO:0005515(protein binding);GO:0005525(GTP binding);GO:0005886(plasma membrane);GO:0006915(apoptotic process);GO:0007049(cell cycle);GO:0007165(signal transduction);GO:0007265(Ras protein signal transduction);GO:0009267(cellular response …	04014(Ras signaling pathway);04015(Rap1 signaling pathway);04072(Phospholipase D signaling pathway);05200(Pathways in cancer);05210(Colorectal cancer);05212(Pancreatic cancer);05212(Pancreatic cancer)	RAS like proto-oncogene B [Source:HGNC Symbol;Acc:HGNC:9840]	protein_coding;processed_transcript;nonsense_mediated_decay	21.9683	22.5364	21.4409	52.278	52.1181	48.7236	0.43068	-1.21531	1.16385e-51	9.93678e-50	down	yes
ENSG00000127863	TNFRSF19	ENST00000248484;ENST00000382263;ENST00000382258;ENST00000464735	GO:0001942(hair follicle development);GO:0005031(tumor necrosis factor-activated receptor activity);GO:0005515(protein binding);GO:0005886(plasma membrane);GO:0006915(apoptotic process);GO:0007254(JNK cascade);GO:0016020(membrane);GO:0016021(integral component of membrane);GO:0033209(tumor necrosis factor-mediated signaling pathway);GO:0038023(signaling receptor activity);GO:0043123(positive regu…	04060(Cytokine-cytokine receptor interaction);04060(Cytokine-cytokine receptor interaction)	TNF receptor superfamily member 19 [Source:HGNC Symbol;Acc:HGNC:11915]	protein_coding;processed_transcript	0.522119	0.221081	0.342144	4.40405	5.09839	3.54745	0.0831688	-3.58781	1.9456e-51	1.65294e-49	down	yes
ENSG00000130158	DOCK6	ENST00000294618;ENST00000586702;ENST00000592550;ENST00000585609;ENST00000590680;ENST00000587656;ENST00000591750;ENST00000588429;ENST00000586482;ENST00000592403;ENST00000590452;ENST00000587572;ENST00000588666	GO:0005085(guanyl-nucleotide exchange factor activity);GO:0005515(protein binding);GO:0005737(cytoplasm);GO:0005829(cytosol);GO:0007264(small GTPase mediated signal transduction);GO:0007596(blood coagulation);GO:0048471(perinuclear region of cytoplasm);GO:0048471(perinuclear region of cytoplasm)	NA	dedicator of cytokinesis 6 [Source:HGNC Symbol;Acc:HGNC:19189]	protein_coding;processed_transcript;retained_intron	0.391128	0.319795	0.338716	1.48954	1.52076	1.44784	0.235443	-2.08655	4.42464e-51	3.71336e-49	down	yes
ENSG00000186115	CYP4F2	ENST00000592710;ENST00000221700;ENST00000392846;ENST00000589654;ENST00000587671;ENST00000608168	GO:0000038(very long-chain fatty acid metabolic process);GO:0001676(long-chain fatty acid metabolic process);GO:0003091(renal water homeostasis);GO:0003095(pressure natriuresis);GO:0004497(monooxygenase activity);GO:0005506(iron ion binding);GO:0005515(protein binding);GO:0005737(cytoplasm);GO:0005783(endoplasmic reticulum);GO:0005789(endoplasmic reticulum membrane);GO:0006629(lipid metabolic pro…	00590(Arachidonic acid metabolism);00590(Arachidonic acid metabolism)	cytochrome P450 family 4 subfamily F member 2 [Source:HGNC Symbol;Acc:HGNC:2645]	retained_intron;protein_coding;nonsense_mediated_decay	0.123749	0.136086	0.23306	2.49219	2.51131	2.47529	0.0659057	-3.92345	1.6544e-50	1.36847e-48	down	yes
ENSG00000103942	HOMER2	ENST00000558090;ENST00000450735;ENST00000560374;ENST00000619240;ENST00000558552;ENST00000304231;ENST00000500334;ENST00000558817;ENST00000619367	GO:0003779(actin binding);GO:0005515(protein binding);GO:0005737(cytoplasm);GO:0005829(cytosol);GO:0005886(plasma membrane);GO:0007216(G protein-coupled glutamate receptor signaling pathway);GO:0007605(sensory perception of sound);GO:0008277(regulation of G protein-coupled receptor signaling pathway);GO:0014069(postsynaptic density);GO:0016020(membrane);GO:0019904(protein domain specific binding)…	04068(FoxO signaling pathway);04724(Glutamatergic synapse);04724(Glutamatergic synapse)	homer scaffold protein 2 [Source:HGNC Symbol;Acc:HGNC:17513]	protein_coding;processed_transcript;retained_intron	0.355329	0.295509	0.37094	1.4742	1.57912	1.34038	0.232555	-2.10435	2.06176e-50	1.70134e-48	down	yes
ENSG00000167208	SNX20	ENST00000330943;ENST00000300590;ENST00000568993;ENST00000423026	GO:0005515(protein binding);GO:0005546(phosphatidylinositol-4,5-bisphosphate binding);GO:0005634(nucleus);GO:0005654(nucleoplasm);GO:0005737(cytoplasm);GO:0005768(endosome);GO:0005886(plasma membrane);GO:0008289(lipid binding);GO:0010008(endosome membrane);GO:0015031(protein transport);GO:0016020(membrane);GO:0031901(early endosome membrane);GO:0032266(phosphatidylinositol-3-phosphate binding);GO…	NA	sorting nexin 20 [Source:HGNC Symbol;Acc:HGNC:30390]	protein_coding;nonsense_mediated_decay	0.681718	0.73881	0.701659	3.16679	2.97855	3.31876	0.224236	-2.15691	3.01343e-50	2.48072e-48	down	yes
ENSG00000138678	GPAT3	ENST00000395226;ENST00000506766;ENST00000509412;ENST00000264409;ENST00000509044;ENST00000513683	GO:0003841(1-acylglycerol-3-phosphate O-acyltransferase activity);GO:0004366(glycerol-3-phosphate O-acyltransferase activity);GO:0005783(endoplasmic reticulum);GO:0005789(endoplasmic reticulum membrane);GO:0006629(lipid metabolic process);GO:0006654(phosphatidic acid biosynthetic process);GO:0008654(phospholipid biosynthetic process);GO:0016020(membrane);GO:0016021(integral component of membrane)…	00561(Glycerolipid metabolism);00564(Glycerophospholipid metabolism);00564(Glycerophospholipid metabolism)	glycerol-3-phosphate acyltransferase 3 [Source:HGNC Symbol;Acc:HGNC:28157]	protein_coding;processed_transcript;retained_intron	4.01102	4.11666	3.33439	14.9534	15.5225	12.0683	0.269415	-1.8921	4.06327e-50	3.32908e-48	down	yes
ENSG00000008282	SYPL1	ENST00000455385;ENST00000470347;ENST00000464029;ENST00000460770;ENST00000483448;ENST00000634737;ENST00000011473	GO:0005515(protein binding);GO:0005887(integral component of plasma membrane);GO:0007268(chemical synaptic transmission);GO:0008021(synaptic vesicle);GO:0016020(membrane);GO:0016021(integral component of membrane);GO:0017075(syntaxin-1 binding);GO:0030141(secretory granule);GO:0030659(cytoplasmic vesicle membrane);GO:0030672(synaptic vesicle membrane);GO:0031410(cytoplasmic vesicle);GO:0042470(me…	NA	synaptophysin like 1 [Source:HGNC Symbol;Acc:HGNC:11507]	protein_coding;retained_intron;nonsense_mediated_decay	17.469	17.422	16.3592	42.126	41.1698	38.9149	0.419359	-1.25374	5.19146e-50	4.23331e-48	down	yes
ENSG00000006210	CX3CL1	ENST00000006053;ENST00000565912;ENST00000563383;ENST00000564948	GO:0001774(microglial cell activation);GO:0001954(positive regulation of cell-matrix adhesion);GO:0002052(positive regulation of neuroblast proliferation);GO:0002523(leukocyte migration involved in inflammatory response);GO:0002548(monocyte chemotaxis);GO:0002931(response to ischemia);GO:0005102(signaling receptor binding);GO:0005125(cytokine activity);GO:0005178(integrin binding);GO:0005515(prot…	04060(Cytokine-cytokine receptor interaction);04062(Chemokine signaling pathway);04668(TNF signaling pathway);05163(Human cytomegalovirus infection);05163(Human cytomegalovirus infection)	C-X3-C motif chemokine ligand 1 [Source:HGNC Symbol;Acc:HGNC:10647]	protein_coding	18.9756	20.9104	22.3583	54.7308	55.3199	52.2914	0.383414	-1.38302	5.54212e-50	4.50859e-48	down	yes
ENSG00000134569	LRP4	ENST00000378623;ENST00000529604;ENST00000527656	GO:0001822(kidney development);GO:0001932(regulation of protein phosphorylation);GO:0001942(hair follicle development);GO:0005509(calcium ion binding);GO:0005515(protein binding);GO:0005886(plasma membrane);GO:0006897(endocytosis);GO:0007275(multicellular organism development);GO:0008104(protein localization);GO:0009953(dorsal/ventral pattern formation);GO:0009954(proximal/distal pattern formatio…	NA	LDL receptor related protein 4 [Source:HGNC Symbol;Acc:HGNC:6696]	protein_coding;retained_intron	0.141812	0.113455	0.14536	1.2035	1.20166	0.919881	0.120488	-3.05304	8.54393e-50	6.91798e-48	down	yes
ENSG00000072609	CHFR	ENST00000266880;ENST00000432561;ENST00000545046;ENST00000502279;ENST00000544268;ENST00000450056;ENST00000511001;ENST00000315585;ENST00000535527;ENST00000535897;ENST00000537551;ENST00000443047;ENST00000536843;ENST00000540963;ENST00000540537;ENST00000538235;ENST00000541341;ENST00000535181	GO:0000166(nucleotide binding);GO:0000209(protein polyubiquitination);GO:0000278(mitotic cell cycle);GO:0004842(ubiquitin-protein transferase activity);GO:0005515(protein binding);GO:0005634(nucleus);GO:0006511(ubiquitin-dependent protein catabolic process);GO:0007049(cell cycle);GO:0007093(mitotic cell cycle checkpoint);GO:0016567(protein ubiquitination);GO:0016605(PML body);GO:0016740(transfera…	NA	checkpoint with forkhead and ring finger domains [Source:HGNC Symbol;Acc:HGNC:20455]	protein_coding;retained_intron;processed_transcript;nonsense_mediated_decay	0.653058	0.638007	0.593796	2.0017	2.06176	1.78099	0.322504	-1.63261	9.96004e-50	8.04571e-48	down	yes
ENSG00000139515	PDX1	ENST00000381033	GO:0000122(negative regulation of transcription by RNA polymerase II);GO:0000790(nuclear chromatin);GO:0000978(RNA polymerase II cis-regulatory region sequence-specific DNA binding);GO:0000981(DNA-binding transcription factor activity, RNA polymerase II-specific);GO:0001889(liver development);GO:0003309(type B pancreatic cell differentiation);GO:0003677(DNA binding);GO:0003682(chromatin binding);…	04911(Insulin secretion);04930(Type II diabetes mellitus);04950(Maturity onset diabetes of the young)	pancreatic and duodenal homeobox 1 [Source:HGNC Symbol;Acc:HGNC:6107]	protein_coding	19.4426	19.0453	19.9372	55.8422	49.3087	54.4242	0.36613	-1.44957	2.97115e-49	2.3889e-47	down	yes
ENSG00000090565	RAB11FIP3	ENST00000487899;ENST00000495663;ENST00000412256;ENST00000262305;ENST00000434585;ENST00000450428;ENST00000461009;ENST00000483002;ENST00000464263	GO:0005509(calcium ion binding);GO:0005515(protein binding);GO:0005654(nucleoplasm);GO:0005737(cytoplasm);GO:0005768(endosome);GO:0005813(centrosome);GO:0005815(microtubule organizing center);GO:0005829(cytosol);GO:0005856(cytoskeleton);GO:0007049(cell cycle);GO:0010008(endosome membrane);GO:0016020(membrane);GO:0016192(vesicle-mediated transport);GO:0017137(Rab GTPase binding);GO:0030139(endocyt…	04144(Endocytosis);04144(Endocytosis)	RAB11 family interacting protein 3 [Source:HGNC Symbol;Acc:HGNC:17224]	retained_intron;protein_coding	3.94931	3.77366	4.30574	11.8687	11.0474	11.4674	0.34984	-1.51523	3.77604e-49	3.029e-47	down	yes
ENSG00000034053	APBA2	ENST00000411764;ENST00000558206;ENST00000382938;ENST00000560283;ENST00000558402;ENST00000559814	GO:0001540(amyloid-beta binding);GO:0001701(in utero embryonic development);GO:0005515(protein binding);GO:0005737(cytoplasm);GO:0005886(plasma membrane);GO:0007268(chemical synaptic transmission);GO:0007399(nervous system development);GO:0007626(locomotory behavior);GO:0008021(synaptic vesicle);GO:0010468(regulation of gene expression);GO:0015031(protein transport);GO:0035264(multicellular organ…	NA	amyloid beta precursor protein binding family A member 2 [Source:HGNC Symbol;Acc:HGNC:579]	protein_coding;retained_intron	6.13778	5.81691	6.05411	14.2323	14.8192	13.1981	0.426248	-1.23023	4.17682e-49	3.34272e-47	down	yes
ENSG00000099875	MKNK2	ENST00000250896;ENST00000585667;ENST00000589534;ENST00000591142;ENST00000591588;ENST00000588014;ENST00000587416;ENST00000586620;ENST00000591601;ENST00000589441;ENST00000586828;ENST00000309340	GO:0000166(nucleotide binding);GO:0004672(protein kinase activity);GO:0004674(protein serine/threonine kinase activity);GO:0005515(protein binding);GO:0005516(calmodulin binding);GO:0005524(ATP binding);GO:0005634(nucleus);GO:0005654(nucleoplasm);GO:0005737(cytoplasm);GO:0006417(regulation of translation);GO:0006468(protein phosphorylation);GO:0006915(apoptotic process);GO:0007166(cell surface re…	04010(MAPK signaling pathway);04066(HIF-1 signaling pathway);04910(Insulin signaling pathway);04910(Insulin signaling pathway)	MAPK interacting serine/threonine kinase 2 [Source:HGNC Symbol;Acc:HGNC:7111]	protein_coding;retained_intron;nonsense_mediated_decay	72.0004	73.1045	76.71	173.376	176.903	153.848	0.439998	-1.18443	4.82506e-49	3.85256e-47	down	yes
ENSG00000112294	ALDH5A1	ENST00000357578;ENST00000672619;ENST00000675422;ENST00000348925;ENST00000491546;ENST00000672557;ENST00000479394;ENST00000492697	GO:0004777(succinate-semialdehyde dehydrogenase (NAD+) activity);GO:0005739(mitochondrion);GO:0005759(mitochondrial matrix);GO:0006105(succinate metabolic process);GO:0006536(glutamate metabolic process);GO:0007417(central nervous system development);GO:0009013(succinate-semialdehyde dehydrogenase [NAD(P)+] activity);GO:0009448(gamma-aminobutyric acid metabolic process);GO:0009450(gamma-aminobuty…	00250(Alanine, aspartate and glutamate metabolism);00650(Butanoate metabolism);00650(Butanoate metabolism)	aldehyde dehydrogenase 5 family member A1 [Source:HGNC Symbol;Acc:HGNC:408]	protein_coding;processed_transcript;retained_intron;nonsense_mediated_decay	2.72098	2.57733	2.32866	7.53229	9.13205	7.32817	0.317889	-1.6534	8.85889e-49	6.97648e-47	down	yes
ENSG00000165424	ZCCHC24	ENST00000372336;ENST00000372333	GO:0003676(nucleic acid binding);GO:0003723(RNA binding);GO:0008270(zinc ion binding);GO:0046872(metal ion binding);GO:0046872(metal ion binding)	NA	zinc finger CCHC-type containing 24 [Source:HGNC Symbol;Acc:HGNC:26911]	protein_coding	1.92993	1.47194	1.69725	7.45778	8.57207	6.11557	0.230256	-2.11869	9.40675e-49	7.39105e-47	down	yes
ENSG00000118257	NRP2	ENST00000360409;ENST00000357785;ENST00000485684;ENST00000272849;ENST00000357118;ENST00000417189;ENST00000464003;ENST00000468256;ENST00000472299;ENST00000460987;ENST00000478013;ENST00000477199	GO:0001525(angiogenesis);GO:0001755(neural crest cell migration);GO:0001764(neuron migration);GO:0001938(positive regulation of endothelial cell proliferation);GO:0002116(semaphorin receptor complex);GO:0003148(outflow tract septum morphogenesis);GO:0005021(vascular endothelial growth factor-activated receptor activity);GO:0005515(protein binding);GO:0005576(extracellular region);GO:0005886(plasm…	NA	neuropilin 2 [Source:HGNC Symbol;Acc:HGNC:8005]	protein_coding;processed_transcript;retained_intron	0.276552	0.270845	0.235554	1.20933	1.54646	1.16315	0.199786	-2.32347	1.33022e-48	1.0428e-46	down	yes
ENSG00000168283	BMI1	ENST00000376663;ENST00000602358;ENST00000416820;ENST00000456675;ENST00000602524;ENST00000442508;ENST00000496174;ENST00000602523;ENST00000443519;ENST00000490311	GO:0000122(negative regulation of transcription by RNA polymerase II);GO:0000151(ubiquitin ligase complex);GO:0005515(protein binding);GO:0005634(nucleus);GO:0005654(nucleoplasm);GO:0005737(cytoplasm);GO:0005829(cytosol);GO:0006325(chromatin organization);GO:0006342(chromatin silencing);GO:0007379(segment specification);GO:0008270(zinc ion binding);GO:0010468(regulation of gene expression);GO:001…	04550(Signaling pathways regulating pluripotency of stem cells);05202(Transcriptional misregulation in cancer);05206(MicroRNAs in cancer);05206(MicroRNAs in cancer)	BMI1 proto-oncogene, polycomb ring finger [Source:HGNC Symbol;Acc:HGNC:1066]	protein_coding;retained_intron	3.5729	2.97242	3.13009	9.85141	11.3521	9.4914	0.315212	-1.66561	2.5227e-48	1.96424e-46	down	yes
ENSG00000197261	C6orf141	ENST00000529246;ENST00000526429;ENST00000414696;ENST00000371194;ENST00000415078;ENST00000530382	GO:0001835(blastocyst hatching);GO:0005515(protein binding);GO:0005515(protein binding)	NA	chromosome 6 open reading frame 141 [Source:HGNC Symbol;Acc:HGNC:21351]	protein_coding;retained_intron;nonsense_mediated_decay	0.00783641	0.0283275	0.0159623	2.04731	1.77587	1.97336	0.00899265	-6.79704	2.65367e-48	2.06156e-46	down	yes
ENSG00000131791	PRKAB2	ENST00000254101;ENST00000496858;ENST00000474939	GO:0004679(AMP-activated protein kinase activity);GO:0005515(protein binding);GO:0005634(nucleus);GO:0005654(nucleoplasm);GO:0005737(cytoplasm);GO:0005829(cytosol);GO:0006468(protein phosphorylation);GO:0006629(lipid metabolic process);GO:0006631(fatty acid metabolic process);GO:0006633(fatty acid biosynthetic process);GO:0006853(carnitine shuttle);GO:0007050(cell cycle arrest);GO:0007165(signal …	04068(FoxO signaling pathway);04152(AMPK signaling pathway);04211(Longevity regulating pathway);04213(Longevity regulating pathway - multiple species);04371(Apelin signaling pathway);04530(Tight junction);04710(Circadian rhythm);04714(Thermogenesis);04910(Insulin signaling pathway);04920(Adipocytokine signaling pathway);04921(Oxytocin signaling pathway);04922(Glucagon signaling pathway);04931(Ins…	protein kinase AMP-activated non-catalytic subunit beta 2 [Source:HGNC Symbol;Acc:HGNC:9379]	protein_coding;processed_transcript	3.50323	3.21658	4.0143	14.9577	18.8984	12.235	0.232889	-2.10228	2.73959e-48	2.12352e-46	down	yes
ENSG00000165178	NCF1C	ENST00000438382	NA	NA	neutrophil cytosolic factor 1C pseudogene [Source:HGNC Symbol;Acc:HGNC:32523]	unprocessed_pseudogene	1.13604	1.2641	1.22809	10.2921	8.40005	13.4239	0.112972	-3.14596	3.3061e-48	2.55689e-46	down	yes
ENSG00000112293	GPLD1	ENST00000230036;ENST00000378243;ENST00000474784;ENST00000492917	GO:0001503(ossification);GO:0002042(cell migration involved in sprouting angiogenesis);GO:0002062(chondrocyte differentiation);GO:0002430(complement receptor mediated signaling pathway);GO:0004621(glycosylphosphatidylinositol phospholipase D activity);GO:0004630(phospholipase D activity);GO:0005576(extracellular region);GO:0005615(extracellular space);GO:0005737(cytoplasm);GO:0005765(lysosomal me…	00563(Glycosylphosphatidylinositol (GPI)-anchor biosynthesis);00563(Glycosylphosphatidylinositol (GPI)-anchor biosynthesis)	glycosylphosphatidylinositol specific phospholipase D1 [Source:HGNC Symbol;Acc:HGNC:4459]	protein_coding;retained_intron;processed_transcript	0.204758	0.144258	0.172007	1.22832	1.5062	1.27347	0.129996	-2.94346	4.58472e-48	3.53783e-46	down	yes
ENSG00000128274	A4GALT	ENST00000642412;ENST00000249005;ENST00000483026;ENST00000381278;ENST00000647439;ENST00000401850	GO:0000139(Golgi membrane);GO:0001576(globoside biosynthetic process);GO:0005794(Golgi apparatus);GO:0006629(lipid metabolic process);GO:0006688(glycosphingolipid biosynthetic process);GO:0007009(plasma membrane organization);GO:0008378(galactosyltransferase activity);GO:0015643(toxic substance binding);GO:0016020(membrane);GO:0016021(integral component of membrane);GO:0016740(transferase activit…	00601(Glycosphingolipid biosynthesis - lacto and neolacto series);00603(Glycosphingolipid biosynthesis - globo and isoglobo series);00603(Glycosphingolipid biosynthesis - globo and isoglobo series)	alpha 1,4-galactosyltransferase (P blood group) [Source:HGNC Symbol;Acc:HGNC:18149]	protein_coding;processed_transcript	0	0.0127627	0.0139758	2.87446	2.20225	2.8421	0.00337658	-8.21022	9.42888e-48	7.22734e-46	down	yes
ENSG00000134138	MEIS2	ENST00000561208;ENST00000397620;ENST00000557796;ENST00000559561;ENST00000340545;ENST00000560702;ENST00000397624;ENST00000558313;ENST00000560617;ENST00000557992;ENST00000559085;ENST00000561163;ENST00000606653;ENST00000559972;ENST00000561264;ENST00000559408;ENST00000561422;ENST00000558643;ENST00000338564;ENST00000560697;ENST00000424352	GO:0000122(negative regulation of transcription by RNA polymerase II);GO:0000790(nuclear chromatin);GO:0000978(RNA polymerase II cis-regulatory region sequence-specific DNA binding);GO:0000981(DNA-binding transcription factor activity, RNA polymerase II-specific);GO:0001228(DNA-binding transcription activator activity, RNA polymerase II-specific);GO:0001654(eye development);GO:0003677(DNA binding…	NA	Meis homeobox 2 [Source:HGNC Symbol;Acc:HGNC:7001]	protein_coding;retained_intron;processed_transcript	0.418006	0.474063	0.405128	1.68216	1.98399	1.84476	0.235387	-2.08689	1.38606e-47	1.05773e-45	down	yes
ENSG00000089041	P2RX7	ENST00000328963;ENST00000541716;ENST00000535250;ENST00000535600;ENST00000539606;ENST00000539695;ENST00000535928	GO:0000187(activation of MAPK activity);GO:0000902(cell morphogenesis);GO:0001530(lipopolysaccharide binding);GO:0001614(purinergic nucleotide receptor activity);GO:0001845(phagolysosome assembly);GO:0001916(positive regulation of T cell mediated cytotoxicity);GO:0001934(positive regulation of protein phosphorylation);GO:0002028(regulation of sodium ion transport);GO:0002931(response to ischemia)…	04020(Calcium signaling pathway);04080(Neuroactive ligand-receptor interaction);04621(NOD-like receptor signaling pathway);04621(NOD-like receptor signaling pathway)	purinergic receptor P2X 7 [Source:HGNC Symbol;Acc:HGNC:8537]	protein_coding;nonsense_mediated_decay;retained_intron	0.220457	0.2013	0.255207	1.59284	1.85259	1.4977	0.136951	-2.86827	1.75995e-47	1.34009e-45	down	yes
ENSG00000143375	CGN	ENST00000271636;ENST00000473377;ENST00000467998;ENST00000464886	GO:0003774(motor activity);GO:0003779(actin binding);GO:0005515(protein binding);GO:0005886(plasma membrane);GO:0005923(bicellular tight junction);GO:0007179(transforming growth factor beta receptor signaling pathway);GO:0008150(biological_process);GO:0016459(myosin complex);GO:0030054(cell junction);GO:0045296(cadherin binding);GO:0045296(cadherin binding)	04530(Tight junction);04530(Tight junction)	cingulin [Source:HGNC Symbol;Acc:HGNC:17429]	protein_coding;retained_intron	0.226951	0.366499	0.24203	2.07149	2.2928	2.08542	0.129538	-2.94856	2.18961e-47	1.66358e-45	down	yes
ENSG00000070159	PTPN3	ENST00000446349;ENST00000374541;ENST00000262539;ENST00000497739;ENST00000412145	GO:0001784(phosphotyrosine residue binding);GO:0004721(phosphoprotein phosphatase activity);GO:0004725(protein tyrosine phosphatase activity);GO:0005515(protein binding);GO:0005737(cytoplasm);GO:0005856(cytoskeleton);GO:0005886(plasma membrane);GO:0006470(protein dephosphorylation);GO:0008092(cytoskeletal protein binding);GO:0009898(cytoplasmic side of plasma membrane);GO:0016020(membrane);GO:001…	NA	protein tyrosine phosphatase non-receptor type 3 [Source:HGNC Symbol;Acc:HGNC:9655]	protein_coding;processed_transcript	0.572859	0.496903	0.447953	2.25502	2.49454	1.90895	0.227936	-2.1333	3.67677e-47	2.78732e-45	down	yes
ENSG00000115129	TP53I3	ENST00000238721;ENST00000335934;ENST00000417886;ENST00000407482;ENST00000413037;ENST00000470636	GO:0003960(NADPH:quinone reductase activity);GO:0005829(cytosol);GO:0006739(NADP metabolic process);GO:0016491(oxidoreductase activity);GO:0042803(protein homodimerization activity);GO:0042981(regulation of apoptotic process);GO:0048038(quinone binding);GO:0055114(oxidation-reduction process);GO:0070402(NADPH binding);GO:0070402(NADPH binding)	04115(p53 signaling pathway);04115(p53 signaling pathway)	tumor protein p53 inducible protein 3 [Source:HGNC Symbol;Acc:HGNC:19373]	protein_coding;processed_transcript	0.325783	0.450152	0.44476	3.59948	3.55834	4.07442	0.108678	-3.20187	5.12417e-47	3.85072e-45	down	yes
ENSG00000166897	ELFN2	ENST00000402918;ENST00000414347;ENST00000415408	GO:0004864(protein phosphatase inhibitor activity);GO:0005515(protein binding);GO:0005615(extracellular space);GO:0010923(negative regulation of phosphatase activity);GO:0016020(membrane);GO:0016021(integral component of membrane);GO:0031012(extracellular matrix);GO:0032515(negative regulation of phosphoprotein phosphatase activity);GO:0032515(negative regulation of phosphoprotein phosphatase act…	NA	extracellular leucine rich repeat and fibronectin type III domain containing 2 [Source:HGNC Symbol;Acc:HGNC:29396]	protein_coding;processed_transcript	0.0360526	0.0461402	0.0516234	0.692009	0.999846	0.625755	0.0577389	-4.11431	6.74704e-47	5.04316e-45	down	yes
ENSG00000147180	ZNF711	ENST00000276123;ENST00000360700;ENST00000674551;ENST00000373165	GO:0000981(DNA-binding transcription factor activity, RNA polymerase II-specific);GO:0003676(nucleic acid binding);GO:0003677(DNA binding);GO:0005515(protein binding);GO:0005634(nucleus);GO:0006355(regulation of transcription, DNA-templated);GO:0006357(regulation of transcription by RNA polymerase II);GO:0010452(histone H3-K36 methylation);GO:0010468(regulation of gene expression);GO:0010845(posi…	NA	zinc finger protein 711 [Source:HGNC Symbol;Acc:HGNC:13128]	protein_coding	0.0272416	0.0387395	0.0611573	1.0965	1.93642	1.11092	0.0306813	-5.0265	6.75482e-47	5.04316e-45	down	yes
ENSG00000073712	FERMT2	ENST00000341590;ENST00000553373;ENST00000555546;ENST00000554152;ENST00000557255;ENST00000343279;ENST00000399304;ENST00000553768;ENST00000395631;ENST00000553663	GO:0001725(stress fiber);GO:0005178(integrin binding);GO:0005515(protein binding);GO:0005547(phosphatidylinositol-3,4,5-trisphosphate binding);GO:0005634(nucleus);GO:0005654(nucleoplasm);GO:0005737(cytoplasm);GO:0005829(cytosol);GO:0005856(cytoskeleton);GO:0005886(plasma membrane);GO:0005925(focal adhesion);GO:0005938(cell cortex);GO:0007155(cell adhesion);GO:0007160(cell-matrix adhesion);GO:0007…	NA	fermitin family member 2 [Source:HGNC Symbol;Acc:HGNC:15767]	protein_coding;retained_intron;processed_transcript	0.658299	0.608696	0.64812	2.42917	2.59436	2.11607	0.268238	-1.89841	8.89768e-47	6.60017e-45	down	yes
ENSG00000185477	GPRIN3	ENST00000609438;ENST00000333209	NA	NA	GPRIN family member 3 [Source:HGNC Symbol;Acc:HGNC:27733]	protein_coding	0.035	0.0332261	0.024944	0.360199	0.512512	0.448802	0.0705026	-3.82618	1.40541e-46	1.03583e-44	down	yes
ENSG00000015676	NUDCD3	ENST00000355451;ENST00000460110;ENST00000497978;ENST00000464812;ENST00000475952;ENST00000472246;ENST00000493613;ENST00000338427;ENST00000478769	GO:0005515(protein binding);GO:0005737(cytoplasm);GO:0005868(cytoplasmic dynein complex);GO:0006457(protein folding);GO:0032502(developmental process);GO:0051082(unfolded protein binding);GO:0060271(cilium assembly);GO:1905793(protein localization to pericentriolar material);GO:1905793(protein localization to pericentriolar material)	NA	NudC domain containing 3 [Source:HGNC Symbol;Acc:HGNC:22208]	protein_coding;processed_transcript;retained_intron	5.63205	5.63429	5.51991	12.2748	12.9221	11.7009	0.45494	-1.13625	2.64933e-46	1.94847e-44	down	yes
ENSG00000170522	ELOVL6	ENST00000394607;ENST00000302274;ENST00000513003;ENST00000507451	GO:0005515(protein binding);GO:0005783(endoplasmic reticulum);GO:0005789(endoplasmic reticulum membrane);GO:0006629(lipid metabolic process);GO:0006631(fatty acid metabolic process);GO:0006633(fatty acid biosynthetic process);GO:0006636(unsaturated fatty acid biosynthetic process);GO:0009922(fatty acid elongase activity);GO:0016020(membrane);GO:0016021(integral component of membrane);GO:0016740(t…	00062(Fatty acid elongation);01040(Biosynthesis of unsaturated fatty acids);01040(Biosynthesis of unsaturated fatty acids)	ELOVL fatty acid elongase 6 [Source:HGNC Symbol;Acc:HGNC:15829]	protein_coding;processed_transcript;retained_intron	0.0378311	0.0240265	0.0255777	0.659865	0.711331	0.599212	0.0443742	-4.49413	1.58557e-45	1.14178e-43	down	yes
ENSG00000154864	PIEZO2	ENST00000302079;ENST00000579949;ENST00000503781;ENST00000538948;ENST00000674853;ENST00000578145;ENST00000579151;ENST00000383408;ENST00000583325;ENST00000581680	GO:0005261(cation channel activity);GO:0005886(plasma membrane);GO:0006811(ion transport);GO:0006812(cation transport);GO:0008381(mechanosensitive ion channel activity);GO:0009612(response to mechanical stimulus);GO:0016020(membrane);GO:0016021(integral component of membrane);GO:0034220(ion transmembrane transport);GO:0042391(regulation of membrane potential);GO:0050896(response to stimulus);GO:0…	NA	piezo type mechanosensitive ion channel component 2 [Source:HGNC Symbol;Acc:HGNC:26270]	protein_coding;processed_transcript;retained_intron;nonsense_mediated_decay	0.230601	0.224928	0.280056	1.48766	2.01976	1.17691	0.157031	-2.67088	1.7167e-45	1.23363e-43	down	yes
ENSG00000115232	ITGA4	ENST00000397033;ENST00000465522;ENST00000339307;ENST00000233573;ENST00000490435;ENST00000476089;ENST00000484404;ENST00000478440;ENST00000473002;ENST00000476824;ENST00000468948	GO:0001968(fibronectin binding);GO:0002687(positive regulation of leukocyte migration);GO:0003366(cell-matrix adhesion involved in ameboidal cell migration);GO:0003823(antigen binding);GO:0005178(integrin binding);GO:0005515(protein binding);GO:0005886(plasma membrane);GO:0005925(focal adhesion);GO:0007155(cell adhesion);GO:0007159(leukocyte cell-cell adhesion);GO:0007160(cell-matrix adhesion);GO…	04151(PI3K-Akt signaling pathway);04510(Focal adhesion);04512(ECM-receptor interaction);04514(Cell adhesion molecules (CAMs));04640(Hematopoietic cell lineage);04670(Leukocyte transendothelial migration);04672(Intestinal immune network for IgA production);04810(Regulation of actin cytoskeleton);05140(Leishmaniasis);05165(Human papillomavirus infection);05410(Hypertrophic cardiomyopathy (HCM));054…	integrin subunit alpha 4 [Source:HGNC Symbol;Acc:HGNC:6140]	protein_coding;retained_intron;processed_transcript	1.09561	0.835535	0.835709	4.4321	5.259	3.38648	0.211572	-2.24078	5.29306e-45	3.7644e-43	down	yes
ENSG00000163961	RNF168	ENST00000318037	GO:0000151(ubiquitin ligase complex);GO:0003682(chromatin binding);GO:0004842(ubiquitin-protein transferase activity);GO:0005515(protein binding);GO:0005634(nucleus);GO:0005654(nucleoplasm);GO:0005829(cytosol);GO:0006281(DNA repair);GO:0006302(double-strand break repair);GO:0006303(double-strand break repair via nonhomologous end joining);GO:0006325(chromatin organization);GO:0006511(ubiquitin-de…	NA	ring finger protein 168 [Source:HGNC Symbol;Acc:HGNC:26661]	protein_coding	3.35236	3.26154	2.97097	8.38869	8.83097	8.35395	0.374796	-1.41582	7.6514e-45	5.40819e-43	down	yes
ENSG00000151067	CACNA1C	ENST00000399655;ENST00000347598;ENST00000480911;ENST00000492150;ENST00000465278;ENST00000399603;ENST00000399644;ENST00000399591;ENST00000483136;ENST00000399595;ENST00000465934;ENST00000406454;ENST00000399638	GO:0002520(immune system development);GO:0005216(ion channel activity);GO:0005244(voltage-gated ion channel activity);GO:0005245(voltage-gated calcium channel activity);GO:0005262(calcium channel activity);GO:0005515(protein binding);GO:0005516(calmodulin binding);GO:0005737(cytoplasm);GO:0005886(plasma membrane);GO:0005887(integral component of plasma membrane);GO:0005891(voltage-gated calcium c…	04010(MAPK signaling pathway);04020(Calcium signaling pathway);04022(cGMP-PKG signaling pathway);04024(cAMP signaling pathway);04260(Cardiac muscle contraction);04261(Adrenergic signaling in cardiomyocytes);04270(Vascular smooth muscle contraction);04713(Circadian entrainment);04720(Long-term potentiation);04723(Retrograde endocannabinoid signaling);04724(Glutamatergic synapse);04725(Cholinergic …	calcium voltage-gated channel subunit alpha1 C [Source:HGNC Symbol;Acc:HGNC:1390]	protein_coding;nonsense_mediated_decay;retained_intron;processed_transcript	0.0469069	0.0474479	0.0408497	0.357154	0.383463	0.33737	0.125423	-2.99512	8.46655e-45	5.95993e-43	down	yes
ENSG00000143013	LMO4	ENST00000370544;ENST00000495705;ENST00000370542;ENST00000489303	GO:0000987(cis-regulatory region sequence-specific DNA binding);GO:0001843(neural tube closure);GO:0003281(ventricular septum development);GO:0005515(protein binding);GO:0005667(transcription factor complex);GO:0006366(transcription by RNA polymerase II);GO:0008134(transcription factor binding);GO:0021514(ventral spinal cord interneuron differentiation);GO:0021522(spinal cord motor neuron differe…	NA	LIM domain only 4 [Source:HGNC Symbol;Acc:HGNC:6644]	protein_coding;processed_transcript	4.79441	5.1979	4.74158	12.6063	12.4082	12.3164	0.394684	-1.34123	2.57646e-44	1.79535e-42	down	yes
ENSG00000175643	RMI2	ENST00000572173;ENST00000312499;ENST00000649869;ENST00000576027;ENST00000573910;ENST00000648619;ENST00000572992	GO:0003677(DNA binding);GO:0005515(protein binding);GO:0005634(nucleus);GO:0005654(nucleoplasm);GO:0005829(cytosol);GO:0006260(DNA replication);GO:0006281(DNA repair);GO:0016607(nuclear speck);GO:0033045(regulation of sister chromatid segregation);GO:0043007(maintenance of rDNA);GO:1901796(regulation of signal transduction by p53 class mediator);GO:2000042(negative regulation of double-strand bre…	03460(Fanconi anemia pathway);03460(Fanconi anemia pathway)	RecQ mediated genome instability 2 [Source:HGNC Symbol;Acc:HGNC:28349]	protein_coding;processed_transcript;retained_intron	1.70004	1.72391	1.67464	5.69374	5.72917	5.28877	0.305091	-1.71269	4.43683e-44	3.07927e-42	down	yes
ENSG00000151468	CCDC3	ENST00000378839;ENST00000378825	GO:0005576(extracellular region);GO:0005783(endoplasmic reticulum);GO:0010629(negative regulation of gene expression);GO:0010804(negative regulation of tumor necrosis factor-mediated signaling pathway);GO:0045600(positive regulation of fat cell differentiation);GO:0045833(negative regulation of lipid metabolic process);GO:0046889(positive regulation of lipid biosynthetic process);GO:0051055(negat…	NA	coiled-coil domain containing 3 [Source:HGNC Symbol;Acc:HGNC:23813]	protein_coding	0.07314	0.0527129	0.0780576	1.73009	1.31084	1.22914	0.0477534	-4.38825	4.65654e-44	3.22526e-42	down	yes
ENSG00000132434	LANCL2	ENST00000466041;ENST00000254770;ENST00000452107;ENST00000486376;ENST00000476479	GO:0003824(catalytic activity);GO:0005515(protein binding);GO:0005524(ATP binding);GO:0005525(GTP binding);GO:0005634(nucleus);GO:0005654(nucleoplasm);GO:0005737(cytoplasm);GO:0005829(cytosol);GO:0005886(plasma membrane);GO:0009789(positive regulation of abscisic acid-activated signaling pathway);GO:0010314(phosphatidylinositol-5-phosphate binding);GO:0016020(membrane);GO:0030864(cortical actin c…	NA	LanC like 2 [Source:HGNC Symbol;Acc:HGNC:6509]	retained_intron;protein_coding;nonsense_mediated_decay;processed_transcript	4.80897	5.04409	4.75743	11.9023	12.0667	12.0331	0.405823	-1.30108	7.23414e-44	4.99055e-42	down	yes
ENSG00000203780	FANK1	ENST00000368693;ENST00000464130;ENST00000368691;ENST00000477963;ENST00000492670;ENST00000456942;ENST00000368689	GO:0000785(chromatin);GO:0005515(protein binding);GO:0005634(nucleus);GO:0005654(nucleoplasm);GO:0005737(cytoplasm);GO:0005829(cytosol);GO:0005856(cytoskeleton);GO:0005929(cilium);GO:0036064(ciliary basal body);GO:0042981(regulation of apoptotic process);GO:0042995(cell projection);GO:0043065(positive regulation of apoptotic process);GO:0043066(negative regulation of apoptotic process);GO:0045893…	NA	fibronectin type III and ankyrin repeat domains 1 [Source:HGNC Symbol;Acc:HGNC:23527]	protein_coding;processed_transcript	0.155515	0.121933	0.0434498	1.99473	2.45456	2.47394	0.0463509	-4.43126	1.24846e-43	8.57835e-42	down	yes
ENSG00000066926	FECH	ENST00000652755;ENST00000262093;ENST00000651812;ENST00000591977;ENST00000585747;ENST00000592699;ENST00000585494;ENST00000592111;ENST00000585878;ENST00000382873	GO:0004325(ferrochelatase activity);GO:0005515(protein binding);GO:0005739(mitochondrion);GO:0005743(mitochondrial inner membrane);GO:0005759(mitochondrial matrix);GO:0006091(generation of precursor metabolites and energy);GO:0006779(porphyrin-containing compound biosynthetic process);GO:0006783(heme biosynthetic process);GO:0008198(ferrous iron binding);GO:0009416(response to light stimulus);GO:…	00860(Porphyrin and chlorophyll metabolism);00860(Porphyrin and chlorophyll metabolism)	ferrochelatase [Source:HGNC Symbol;Acc:HGNC:3647]	protein_coding;retained_intron;processed_transcript;nonsense_mediated_decay	1.80172	1.90123	1.62992	4.88868	5.75346	5.12347	0.338259	-1.5638	1.35101e-43	9.24612e-42	down	yes
ENSG00000179981	TSHZ1	ENST00000322038;ENST00000580243;ENST00000584217	GO:0000790(nuclear chromatin);GO:0000981(DNA-binding transcription factor activity, RNA polymerase II-specific);GO:0003676(nucleic acid binding);GO:0003677(DNA binding);GO:0003682(chromatin binding);GO:0005634(nucleus);GO:0006357(regulation of transcription by RNA polymerase II);GO:0007275(multicellular organism development);GO:0009952(anterior/posterior pattern specification);GO:0010468(regulati…	NA	teashirt zinc finger homeobox 1 [Source:HGNC Symbol;Acc:HGNC:10669]	protein_coding;retained_intron	1.53513	1.29115	1.63622	5.29179	6.47329	4.69993	0.271029	-1.88348	3.92063e-43	2.65165e-41	down	yes
ENSG00000256742	KDM2B-DT	ENST00000541574	NA	NA	KDM2B divergent transcript [Source:HGNC Symbol;Acc:HGNC:53287]	lncRNA	0.20008	0.612909	0.111312	12.0192	18.6224	11.7355	0.0218113	-5.51878	4.88312e-43	3.2833e-41	down	yes
ENSG00000136237	RAPGEF5	ENST00000344041;ENST00000665637;ENST00000468825;ENST00000471484;ENST00000405243;ENST00000488366;ENST00000420196;ENST00000451559;ENST00000401957;ENST00000475788	GO:0005085(guanyl-nucleotide exchange factor activity);GO:0005088(Ras guanyl-nucleotide exchange factor activity);GO:0005634(nucleus);GO:0005654(nucleoplasm);GO:0007264(small GTPase mediated signal transduction);GO:0007399(nervous system development);GO:0016604(nuclear body);GO:0017034(Rap guanyl-nucleotide exchange factor activity);GO:0030742(GTP-dependent protein binding);GO:0035556(intracellul…	04014(Ras signaling pathway);04015(Rap1 signaling pathway);04015(Rap1 signaling pathway)	Rap guanine nucleotide exchange factor 5 [Source:HGNC Symbol;Acc:HGNC:16862]	protein_coding;retained_intron;processed_transcript;nonsense_mediated_decay	0.499765	0.523682	0.61229	2.42649	3.0026	2.04514	0.21885	-2.19199	6.02477e-43	4.04304e-41	down	yes
ENSG00000139910	NOVA1	ENST00000344429;ENST00000465357;ENST00000539517;ENST00000547619;ENST00000551754;ENST00000574031;ENST00000347476;ENST00000549571;ENST00000483536;ENST00000547415;ENST00000449198;ENST00000549146	GO:0000381(regulation of alternative mRNA splicing, via spliceosome);GO:0000398(mRNA splicing, via spliceosome);GO:0003676(nucleic acid binding);GO:0003723(RNA binding);GO:0003729(mRNA binding);GO:0003730(mRNA 3'-UTR binding);GO:0005515(protein binding);GO:0005634(nucleus);GO:0005654(nucleoplasm);GO:0005730(nucleolus);GO:0005737(cytoplasm);GO:0006396(RNA processing);GO:0007268(chemical synaptic t…	NA	NOVA alternative splicing regulator 1 [Source:HGNC Symbol;Acc:HGNC:7886]	protein_coding;processed_transcript;nonsense_mediated_decay;retained_intron	0.587385	0.554838	0.522762	2.03994	1.87285	1.89369	0.286746	-1.80215	6.27443e-43	4.20241e-41	down	yes
ENSG00000237886	NALT1	ENST00000429224;ENST00000450304	NA	NA	NOTCH1 associated lncRNA in T cell acute lymphoblastic leukemia 1 [Source:HGNC Symbol;Acc:HGNC:51192]	lncRNA	1.70725	1.28019	1.73151	11.394	9.38202	12.1668	0.143247	-2.80342	6.45394e-43	4.31426e-41	down	yes
ENSG00000164930	FZD6	ENST00000358755;ENST00000523739;ENST00000522484	GO:0001736(establishment of planar polarity);GO:0001843(neural tube closure);GO:0001942(hair follicle development);GO:0004888(transmembrane signaling receptor activity);GO:0004930(G protein-coupled receptor activity);GO:0005515(protein binding);GO:0005783(endoplasmic reticulum);GO:0005789(endoplasmic reticulum membrane);GO:0005886(plasma membrane);GO:0005887(integral component of plasma membrane)…	04150(mTOR signaling pathway);04310(Wnt signaling pathway);04390(Hippo signaling pathway);04550(Signaling pathways regulating pluripotency of stem cells);04916(Melanogenesis);04934(Cushing syndrome);05165(Human papillomavirus infection);05200(Pathways in cancer);05205(Proteoglycans in cancer);05217(Basal cell carcinoma);05224(Breast cancer);05225(Hepatocellular carcinoma);05226(Gastric cancer);05…	frizzled class receptor 6 [Source:HGNC Symbol;Acc:HGNC:4044]	protein_coding;nonsense_mediated_decay	0.0221983	0	0.0110941	1.34202	1.7268	1.13768	0.00791453	-6.98128	8.04196e-43	5.34472e-41	down	yes
ENSG00000147434	CHRNA6	ENST00000276410;ENST00000534622;ENST00000530869;ENST00000533810;ENST00000529467	GO:0004888(transmembrane signaling receptor activity);GO:0005216(ion channel activity);GO:0005230(extracellular ligand-gated ion channel activity);GO:0005515(protein binding);GO:0005886(plasma membrane);GO:0005887(integral component of plasma membrane);GO:0005892(acetylcholine-gated channel complex);GO:0006811(ion transport);GO:0007165(signal transduction);GO:0007268(chemical synaptic transmissio…	04080(Neuroactive ligand-receptor interaction);04725(Cholinergic synapse);05033(Nicotine addiction);05033(Nicotine addiction)	cholinergic receptor nicotinic alpha 6 subunit [Source:HGNC Symbol;Acc:HGNC:15963]	protein_coding;processed_transcript;retained_intron	0.991989	0.860918	0.903309	5.12964	6.73897	4.38742	0.16955	-2.56021	8.49455e-43	5.63466e-41	down	yes
ENSG00000148600	CDHR1	ENST00000623527;ENST00000372117;ENST00000332904;ENST00000459673;ENST00000624091	GO:0003674(molecular_function);GO:0005509(calcium ion binding);GO:0005575(cellular_component);GO:0005886(plasma membrane);GO:0005887(integral component of plasma membrane);GO:0007155(cell adhesion);GO:0007156(homophilic cell adhesion via plasma membrane adhesion molecules);GO:0008594(photoreceptor cell morphogenesis);GO:0009987(cellular process);GO:0016020(membrane);GO:0016021(integral component …	NA	cadherin related family member 1 [Source:HGNC Symbol;Acc:HGNC:14550]	protein_coding;retained_intron;nonsense_mediated_decay	1.48566	1.14329	1.52876	5.58562	6.21727	4.58547	0.253699	-1.97881	8.87398e-43	5.87505e-41	down	yes
ENSG00000159212	CLIC6	ENST00000349499;ENST00000360731	GO:0005244(voltage-gated ion channel activity);GO:0005254(chloride channel activity);GO:0005737(cytoplasm);GO:0005886(plasma membrane);GO:0006811(ion transport);GO:0006821(chloride transport);GO:0016020(membrane);GO:0016021(integral component of membrane);GO:0031749(D2 dopamine receptor binding);GO:0031750(D3 dopamine receptor binding);GO:0031751(D4 dopamine receptor binding);GO:0034220(ion trans…	NA	chloride intracellular channel 6 [Source:HGNC Symbol;Acc:HGNC:2065]	protein_coding	0.143908	0.070003	0.098945	1.42666	1.70108	1.69429	0.0648806	-3.94607	1.06032e-42	7.00396e-41	down	yes
ENSG00000149257	SERPINH1	ENST00000533603;ENST00000526242;ENST00000525876;ENST00000358171;ENST00000649490;ENST00000533449;ENST00000526397;ENST00000524558;ENST00000530284	GO:0003433(chondrocyte development involved in endochondral bone morphogenesis);GO:0003723(RNA binding);GO:0004867(serine-type endopeptidase inhibitor activity);GO:0005518(collagen binding);GO:0005581(collagen trimer);GO:0005615(extracellular space);GO:0005737(cytoplasm);GO:0005783(endoplasmic reticulum);GO:0005788(endoplasmic reticulum lumen);GO:0005793(endoplasmic reticulum-Golgi intermediate c…	NA	serpin family H member 1 [Source:HGNC Symbol;Acc:HGNC:1546]	protein_coding;nonsense_mediated_decay	0.710392	0.789854	0.699504	3.22062	2.82423	3.42978	0.232172	-2.10673	1.06197e-42	7.00396e-41	down	yes
ENSG00000118777	ABCG2	ENST00000237612;ENST00000505480;ENST00000650821;ENST00000503830	GO:0000166(nucleotide binding);GO:0005515(protein binding);GO:0005524(ATP binding);GO:0005654(nucleoplasm);GO:0005739(mitochondrion);GO:0005886(plasma membrane);GO:0006879(cellular iron ion homeostasis);GO:0008559(ATPase-coupled xenobiotic transmembrane transporter activity);GO:0015143(urate transmembrane transporter activity);GO:0015225(biotin transmembrane transporter activity);GO:0015562(efflu…	01523(Antifolate resistance);02010(ABC transporters);04976(Bile secretion);04976(Bile secretion)	ATP binding cassette subfamily G member 2 (Junior blood group) [Source:HGNC Symbol;Acc:HGNC:74]	protein_coding	0.668249	0.853727	0.471669	4.27476	4.49139	3.67279	0.160275	-2.64138	1.95046e-42	1.28392e-40	down	yes
ENSG00000119514	GALNT12	ENST00000375011;ENST00000615204;ENST00000470473	GO:0000139(Golgi membrane);GO:0004653(polypeptide N-acetylgalactosaminyltransferase activity);GO:0005794(Golgi apparatus);GO:0006486(protein glycosylation);GO:0016020(membrane);GO:0016021(integral component of membrane);GO:0016266(O-glycan processing);GO:0016740(transferase activity);GO:0016757(transferase activity, transferring glycosyl groups);GO:0030246(carbohydrate binding);GO:0046872(metal i…	00512(Mucin type O-glycan biosynthesis);00512(Mucin type O-glycan biosynthesis)	polypeptide N-acetylgalactosaminyltransferase 12 [Source:HGNC Symbol;Acc:HGNC:19877]	protein_coding;retained_intron;processed_transcript	0.143365	0.0798277	0.0901871	1.89413	2.09351	1.42434	0.0579048	-4.11017	2.68739e-42	1.75561e-40	down	yes
ENSG00000143184	XCL1	ENST00000367818	GO:0001916(positive regulation of T cell mediated cytotoxicity);GO:0002548(monocyte chemotaxis);GO:0002690(positive regulation of leukocyte chemotaxis);GO:0002725(negative regulation of T cell cytokine production);GO:0002726(positive regulation of T cell cytokine production);GO:0002826(negative regulation of T-helper 1 type immune response);GO:0005125(cytokine activity);GO:0005515(protein binding…	04060(Cytokine-cytokine receptor interaction);04062(Chemokine signaling pathway)	X-C motif chemokine ligand 1 [Source:HGNC Symbol;Acc:HGNC:10645]	protein_coding	1.15866	0.969568	0.767935	7.36482	6.88956	8.03509	0.129934	-2.94415	2.78216e-42	1.81409e-40	down	yes
ENSG00000078596	ITM2A	ENST00000373298;ENST00000434584;ENST00000469541;ENST00000461357;ENST00000482194;ENST00000462038	GO:0001540(amyloid-beta binding);GO:0002317(plasma cell differentiation);GO:0002377(immunoglobulin production);GO:0005515(protein binding);GO:0005794(Golgi apparatus);GO:0005886(plasma membrane);GO:0016020(membrane);GO:0016021(integral component of membrane);GO:0042985(negative regulation of amyloid precursor protein biosynthetic process);GO:0042985(negative regulation of amyloid precursor protei…	NA	integral membrane protein 2A [Source:HGNC Symbol;Acc:HGNC:6173]	protein_coding;processed_transcript	0	0.0180801	0	9.0661	7.86616	8.87838	0.000700491	-10.4793	2.80148e-42	1.82324e-40	down	yes
ENSG00000148700	ADD3	ENST00000356080;ENST00000472568;ENST00000277900;ENST00000488104;ENST00000495661;ENST00000487085;ENST00000488837;ENST00000459738;ENST00000360162;ENST00000473669;ENST00000479805;ENST00000468345;ENST00000475954;ENST00000488799	GO:0000794(condensed nuclear chromosome);GO:0003779(actin binding);GO:0005198(structural molecule activity);GO:0005200(structural constituent of cytoskeleton);GO:0005516(calmodulin binding);GO:0005737(cytoplasm);GO:0005829(cytosol);GO:0005856(cytoskeleton);GO:0005886(plasma membrane);GO:0005903(brush border);GO:0005911(cell-cell junction);GO:0005938(cell cortex);GO:0007010(cytoskeleton organizati…	NA	adducin 3 [Source:HGNC Symbol;Acc:HGNC:245]	protein_coding;processed_transcript	2.44952	2.19809	2.40983	7.57394	9.46686	6.65656	0.297816	-1.74751	4.55367e-42	2.95244e-40	down	yes
ENSG00000090097	PCBP4	ENST00000497390;ENST00000471308;ENST00000355852;ENST00000461554;ENST00000322099;ENST00000461544;ENST00000471622;ENST00000492809;ENST00000498822;ENST00000428823;ENST00000484633;ENST00000471358;ENST00000490063;ENST00000466412	GO:0003676(nucleic acid binding);GO:0003677(DNA binding);GO:0003723(RNA binding);GO:0003729(mRNA binding);GO:0003730(mRNA 3'-UTR binding);GO:0005634(nucleus);GO:0005737(cytoplasm);GO:0005829(cytosol);GO:0006977(DNA damage response, signal transduction by p53 class mediator resulting in cell cycle arrest);GO:0010468(regulation of gene expression);GO:0043488(regulation of mRNA stability);GO:0048025…	NA	poly(rC) binding protein 4 [Source:HGNC Symbol;Acc:HGNC:8652]	retained_intron;nonsense_mediated_decay;protein_coding	1.30355	1.2481	1.32575	4.99724	4.52993	4.99707	0.266961	-1.9053	4.8212e-42	3.11419e-40	down	yes
ENSG00000150394	CDH8	ENST00000584337;ENST00000577730;ENST00000577390;ENST00000577536;ENST00000577228;ENST00000583382;ENST00000582242;ENST00000584966;ENST00000583483;ENST00000299345;ENST00000585315;ENST00000580044	GO:0000902(cell morphogenesis);GO:0005509(calcium ion binding);GO:0005886(plasma membrane);GO:0005912(adherens junction);GO:0007043(cell-cell junction assembly);GO:0007155(cell adhesion);GO:0007156(homophilic cell adhesion via plasma membrane adhesion molecules);GO:0007268(chemical synaptic transmission);GO:0009409(response to cold);GO:0016020(membrane);GO:0016021(integral component of membrane);…	NA	cadherin 8 [Source:HGNC Symbol;Acc:HGNC:1767]	protein_coding;processed_transcript;retained_intron;nonsense_mediated_decay	1.70118	1.48869	1.61491	4.73889	5.7576	4.20448	0.326834	-1.61337	1.07537e-41	6.88174e-40	down	yes
ENSG00000176890	TYMS	ENST00000323224;ENST00000323274;ENST00000579128;ENST00000581920;ENST00000323250;ENST00000584122	GO:0000083(regulation of transcription involved in G1/S transition of mitotic cell cycle);GO:0000900(translation repressor activity, mRNA regulatory element binding);GO:0003729(mRNA binding);GO:0004799(thymidylate synthase activity);GO:0005542(folic acid binding);GO:0005634(nucleus);GO:0005730(nucleolus);GO:0005737(cytoplasm);GO:0005739(mitochondrion);GO:0005743(mitochondrial inner membrane);GO:0…	00240(Pyrimidine metabolism);00670(One carbon pool by folate);01523(Antifolate resistance);01523(Antifolate resistance)	thymidylate synthetase [Source:HGNC Symbol;Acc:HGNC:12441]	protein_coding;retained_intron;processed_transcript	70.3124	74.682	64.5953	175.521	161.878	168.192	0.414545	-1.2704	1.16752e-41	7.45764e-40	down	yes
ENSG00000117643	MAN1C1	ENST00000611903;ENST00000374332;ENST00000473891;ENST00000496532;ENST00000487493;ENST00000475314	GO:0000139(Golgi membrane);GO:0003824(catalytic activity);GO:0004571(mannosyl-oligosaccharide 1,2-alpha-mannosidase activity);GO:0005509(calcium ion binding);GO:0005515(protein binding);GO:0005783(endoplasmic reticulum);GO:0005794(Golgi apparatus);GO:0006486(protein glycosylation);GO:0006487(protein N-linked glycosylation);GO:0006491(N-glycan processing);GO:0008152(metabolic process);GO:0016020(m…	00510(N-Glycan biosynthesis);04141(Protein processing in endoplasmic reticulum);04141(Protein processing in endoplasmic reticulum)	mannosidase alpha class 1C member 1 [Source:HGNC Symbol;Acc:HGNC:19080]	protein_coding;processed_transcript	0.0604615	0.0847094	0.139407	1.08508	1.17533	1.21022	0.081996	-3.6083	1.19211e-41	7.60061e-40	down	yes
ENSG00000198753	PLXNB3	ENST00000538966;ENST00000485980;ENST00000455214;ENST00000448847;ENST00000482654;ENST00000472415	GO:0001938(positive regulation of endothelial cell proliferation);GO:0002116(semaphorin receptor complex);GO:0005515(protein binding);GO:0005886(plasma membrane);GO:0005887(integral component of plasma membrane);GO:0007156(homophilic cell adhesion via plasma membrane adhesion molecules);GO:0007162(negative regulation of cell adhesion);GO:0007165(signal transduction);GO:0007399(nervous system deve…	04360(Axon guidance);04360(Axon guidance)	plexin B3 [Source:HGNC Symbol;Acc:HGNC:9105]	protein_coding;processed_transcript	0.147932	0.108901	0.144614	1.03629	1.03119	1.07628	0.127696	-2.96921	1.35012e-41	8.59221e-40	down	yes
ENSG00000110090	CPT1A	ENST00000265641;ENST00000540367;ENST00000376618;ENST00000538994;ENST00000539743;ENST00000569129;ENST00000561996	GO:0001676(long-chain fatty acid metabolic process);GO:0004095(carnitine O-palmitoyltransferase activity);GO:0005739(mitochondrion);GO:0005741(mitochondrial outer membrane);GO:0006006(glucose metabolic process);GO:0006629(lipid metabolic process);GO:0006631(fatty acid metabolic process);GO:0006635(fatty acid beta-oxidation);GO:0006641(triglyceride metabolic process);GO:0006853(carnitine shuttle);…	00071(Fatty acid degradation);03320(PPAR signaling pathway);04152(AMPK signaling pathway);04714(Thermogenesis);04920(Adipocytokine signaling pathway);04922(Glucagon signaling pathway);04931(Insulin resistance);04931(Insulin resistance)	carnitine palmitoyltransferase 1A [Source:HGNC Symbol;Acc:HGNC:2328]	protein_coding	5.2532	5.50679	4.91496	12.5702	13.828	11.7691	0.410691	-1.28387	3.95831e-41	2.50062e-39	down	yes
ENSG00000185896	LAMP1	ENST00000332556;ENST00000472564;ENST00000471046	GO:0001618(virus receptor activity);GO:0005515(protein binding);GO:0005737(cytoplasm);GO:0005764(lysosome);GO:0005765(lysosomal membrane);GO:0005768(endosome);GO:0005770(late endosome);GO:0005771(multivesicular body);GO:0005773(vacuole);GO:0005829(cytosol);GO:0005886(plasma membrane);GO:0005887(integral component of plasma membrane);GO:0008021(synaptic vesicle);GO:0008626(granzyme-mediated apopto…	04140(Autophagy - animal);04142(Lysosome);04145(Phagosome);05152(Tuberculosis);05152(Tuberculosis)	lysosomal associated membrane protein 1 [Source:HGNC Symbol;Acc:HGNC:6499]	protein_coding;retained_intron;processed_transcript	11.6243	12.3383	11.7281	26.7381	26.1175	26.3251	0.45075	-1.1496	5.59847e-41	3.51745e-39	down	yes
ENSG00000082512	TRAF5	ENST00000473385;ENST00000261464;ENST00000494355;ENST00000462410	GO:0004842(ubiquitin-protein transferase activity);GO:0005164(tumor necrosis factor receptor binding);GO:0005515(protein binding);GO:0005737(cytoplasm);GO:0005813(centrosome);GO:0005829(cytosol);GO:0006915(apoptotic process);GO:0007165(signal transduction);GO:0008270(zinc ion binding);GO:0009898(cytoplasmic side of plasma membrane);GO:0031625(ubiquitin protein ligase binding);GO:0031996(thioester…	04064(NF-kappa B signaling pathway);04217(Necroptosis);04621(NOD-like receptor signaling pathway);04657(IL-17 signaling pathway);04668(TNF signaling pathway);05163(Human cytomegalovirus infection);05168(Herpes simplex virus 1 infection);05169(Epstein-Barr virus infection);05170(Human immunodeficiency virus 1 infection);05200(Pathways in cancer);05203(Viral carcinogenesis);05222(Small cell lung ca…	TNF receptor associated factor 5 [Source:HGNC Symbol;Acc:HGNC:12035]	processed_transcript;protein_coding	0.0125906	0.014217	0.00385525	0.439064	0.52101	0.457091	0.0216368	-5.53037	7.19764e-41	4.49761e-39	down	yes
ENSG00000128713	HOXD11	ENST00000249504;ENST00000498438	GO:0000790(nuclear chromatin);GO:0000981(DNA-binding transcription factor activity, RNA polymerase II-specific);GO:0001658(branching involved in ureteric bud morphogenesis);GO:0003677(DNA binding);GO:0005634(nucleus);GO:0005654(nucleoplasm);GO:0006355(regulation of transcription, DNA-templated);GO:0006357(regulation of transcription by RNA polymerase II);GO:0007275(multicellular organism developm…	NA	homeobox D11 [Source:HGNC Symbol;Acc:HGNC:5134]	protein_coding;processed_transcript	1.5129	1.38132	1.61282	8.35048	10.0054	6.20932	0.183473	-2.44636	1.03825e-40	6.45265e-39	down	yes
ENSG00000015568	RGPD5	ENST00000016946;ENST00000477523;ENST00000493394;ENST00000413468;ENST00000495473;ENST00000472794;ENST00000393283;ENST00000432606;ENST00000495582;ENST00000482778	GO:0005096(GTPase activator activity);GO:0005515(protein binding);GO:0005634(nucleus);GO:0005643(nuclear pore);GO:0005737(cytoplasm);GO:0006607(NLS-bearing protein import into nucleus);GO:0008536(Ran GTPase binding);GO:0043547(positive regulation of GTPase activity);GO:0046907(intracellular transport);GO:0046907(intracellular transport)	NA	RANBP2 like and GRIP domain containing 5 [Source:HGNC Symbol;Acc:HGNC:32418]	protein_coding;retained_intron;nonsense_mediated_decay;processed_transcript	1.13948	1.08987	1.15497	3.48225	3.8566	2.84375	0.332363	-1.58917	2.12008e-40	1.30586e-38	down	yes
ENSG00000122783	CYREN	ENST00000424142;ENST00000393114;ENST00000483029;ENST00000430372;ENST00000488161;ENST00000487774;ENST00000620897;ENST00000464070;ENST00000481410;ENST00000472428;ENST00000459937;ENST00000617987;ENST00000486115	GO:0005515(protein binding);GO:0005634(nucleus);GO:0005737(cytoplasm);GO:0006281(DNA repair);GO:0006303(double-strand break repair via nonhomologous end joining);GO:0006974(cellular response to DNA damage stimulus);GO:2001033(negative regulation of double-strand break repair via nonhomologous end joining);GO:2001033(negative regulation of double-strand break repair via nonhomologous end joining)	NA	cell cycle regulator of NHEJ [Source:HGNC Symbol;Acc:HGNC:22432]	protein_coding;processed_transcript;retained_intron	3.28273	2.83886	3.14836	8.07236	8.16763	8.03653	0.381848	-1.38893	2.59822e-40	1.59184e-38	down	yes
ENSG00000099814	CEP170B	ENST00000556508;ENST00000251181;ENST00000414716;ENST00000453495	GO:0005515(protein binding);GO:0005737(cytoplasm);GO:0005856(cytoskeleton);GO:0005874(microtubule);GO:0005874(microtubule)	NA	centrosomal protein 170B [Source:HGNC Symbol;Acc:HGNC:20362]	protein_coding;retained_intron	0.985657	0.900933	1.27454	4.13114	4.61824	3.87812	0.250337	-1.99805	2.70413e-40	1.65379e-38	down	yes
ENSG00000124145	SDC4	ENST00000372733	GO:0001523(retinoid metabolic process);GO:0001657(ureteric bud development);GO:0001843(neural tube closure);GO:0001968(fibronectin binding);GO:0005080(protein kinase C binding);GO:0005515(protein binding);GO:0005576(extracellular region);GO:0005796(Golgi lumen);GO:0005886(plasma membrane);GO:0005887(integral component of plasma membrane);GO:0005925(focal adhesion);GO:0006024(glycosaminoglycan bio…	04512(ECM-receptor interaction);04514(Cell adhesion molecules (CAMs));05205(Proteoglycans in cancer);05418(Fluid shear stress and atherosclerosis)	syndecan 4 [Source:HGNC Symbol;Acc:HGNC:10661]	protein_coding	4.60197	4.73257	4.58696	12.707	12.3628	12.72	0.368394	-1.44068	3.26558e-40	1.9901e-38	down	yes
ENSG00000185933	CALHM1	ENST00000329905	GO:0005227(calcium activated cation channel activity);GO:0005244(voltage-gated ion channel activity);GO:0005245(voltage-gated calcium channel activity);GO:0005261(cation channel activity);GO:0005262(calcium channel activity);GO:0005783(endoplasmic reticulum);GO:0005789(endoplasmic reticulum membrane);GO:0005886(plasma membrane);GO:0005887(integral component of plasma membrane);GO:0006811(ion tran…	04742(Taste transduction)	calcium homeostasis modulator 1 [Source:HGNC Symbol;Acc:HGNC:23494]	protein_coding	3.75683	3.74861	3.37255	10.9997	11.5039	9.36506	0.341338	-1.55073	3.75271e-40	2.28293e-38	down	yes
ENSG00000112312	GMNN	ENST00000356509;ENST00000230056;ENST00000620958;ENST00000476555;ENST00000378054;ENST00000378059;ENST00000468943	GO:0000082(G1/S transition of mitotic cell cycle);GO:0003682(chromatin binding);GO:0003714(transcription corepressor activity);GO:0005515(protein binding);GO:0005634(nucleus);GO:0005654(nucleoplasm);GO:0005737(cytoplasm);GO:0005829(cytosol);GO:0006275(regulation of DNA replication);GO:0007049(cell cycle);GO:0008156(negative regulation of DNA replication);GO:0009887(animal organ morphogenesis);GO:…	NA	geminin DNA replication inhibitor [Source:HGNC Symbol;Acc:HGNC:17493]	protein_coding;retained_intron	4.95857	5.10997	4.98641	17.6074	14.3312	17.1476	0.306705	-1.70508	7.68648e-40	4.64326e-38	down	yes
ENSG00000127418	FGFRL1	ENST00000398484;ENST00000510644;ENST00000264748;ENST00000512562;ENST00000512174	GO:0001501(skeletal system development);GO:0003179(heart valve morphogenesis);GO:0005007(fibroblast growth factor-activated receptor activity);GO:0005794(Golgi apparatus);GO:0005886(plasma membrane);GO:0008201(heparin binding);GO:0008285(negative regulation of cell population proliferation);GO:0008543(fibroblast growth factor receptor signaling pathway);GO:0016020(membrane);GO:0016021(integral co…	NA	fibroblast growth factor receptor like 1 [Source:HGNC Symbol;Acc:HGNC:3693]	protein_coding;processed_transcript	1.09996	1.06102	1.18432	3.86513	4.2414	4.53918	0.26454	-1.91844	1.75893e-39	1.05698e-37	down	yes
ENSG00000184481	FOXO4	ENST00000374259;ENST00000464598;ENST00000466874	GO:0000122(negative regulation of transcription by RNA polymerase II);GO:0000790(nuclear chromatin);GO:0000981(DNA-binding transcription factor activity, RNA polymerase II-specific);GO:0001228(DNA-binding transcription activator activity, RNA polymerase II-specific);GO:0003677(DNA binding);GO:0003700(DNA-binding transcription factor activity);GO:0005515(protein binding);GO:0005634(nucleus);GO:000…	04014(Ras signaling pathway);04068(FoxO signaling pathway);04068(FoxO signaling pathway)	forkhead box O4 [Source:HGNC Symbol;Acc:HGNC:7139]	protein_coding;processed_transcript	8.78824	8.18171	8.34265	20.0519	20.0994	17.6963	0.437574	-1.1924	1.79232e-39	1.07517e-37	down	yes
ENSG00000169071	ROR2	ENST00000550066;ENST00000375708;ENST00000476440;ENST00000375715;ENST00000493846;ENST00000548585	GO:0000166(nucleotide binding);GO:0001501(skeletal system development);GO:0001502(cartilage condensation);GO:0001756(somitogenesis);GO:0004672(protein kinase activity);GO:0004713(protein tyrosine kinase activity);GO:0004714(transmembrane receptor protein tyrosine kinase activity);GO:0005109(frizzled binding);GO:0005515(protein binding);GO:0005524(ATP binding);GO:0005737(cytoplasm);GO:0005874(micr…	04310(Wnt signaling pathway);04310(Wnt signaling pathway)	receptor tyrosine kinase like orphan receptor 2 [Source:HGNC Symbol;Acc:HGNC:10257]	processed_transcript;protein_coding;retained_intron	0.27231	0.286607	0.327543	1.56656	1.573	1.58417	0.187661	-2.4138	1.98713e-39	1.18997e-37	down	yes
ENSG00000114315	HES1	ENST00000232424;ENST00000476918	GO:0000122(negative regulation of transcription by RNA polymerase II);GO:0000977(RNA polymerase II regulatory region sequence-specific DNA binding);GO:0000981(DNA-binding transcription factor activity, RNA polymerase II-specific);GO:0001085(RNA polymerase II transcription factor binding);GO:0001217(DNA-binding transcription repressor activity);GO:0001227(DNA-binding transcription repressor activi…	03460(Fanconi anemia pathway);04330(Notch signaling pathway);04950(Maturity onset diabetes of the young);05165(Human papillomavirus infection);05169(Epstein-Barr virus infection);05200(Pathways in cancer);05224(Breast cancer);05224(Breast cancer)	hes family bHLH transcription factor 1 [Source:HGNC Symbol;Acc:HGNC:5192]	protein_coding;retained_intron	1.76502	1.7462	2.1176	9.27801	7.47583	8.89419	0.219464	-2.18794	2.16571e-39	1.29466e-37	down	yes
ENSG00000185565	LSAMP	ENST00000473171;ENST00000333617;ENST00000539563;ENST00000490035;ENST00000475403	GO:0005515(protein binding);GO:0005576(extracellular region);GO:0005829(cytosol);GO:0005886(plasma membrane);GO:0007155(cell adhesion);GO:0007399(nervous system development);GO:0016020(membrane);GO:0016021(integral component of membrane);GO:0031225(anchored component of membrane);GO:0031225(anchored component of membrane)	NA	limbic system associated membrane protein [Source:HGNC Symbol;Acc:HGNC:6705]	retained_intron;protein_coding;processed_transcript	0.166266	0.0916637	0.131908	1.03214	0.953752	0.996963	0.130692	-2.93575	3.23114e-39	1.92158e-37	down	yes
ENSG00000171791	BCL2	ENST00000589955;ENST00000333681;ENST00000398117;ENST00000590515	GO:0000209(protein polyubiquitination);GO:0000902(cell morphogenesis);GO:0001503(ossification);GO:0001541(ovarian follicle development);GO:0001656(metanephros development);GO:0001657(ureteric bud development);GO:0001658(branching involved in ureteric bud morphogenesis);GO:0001662(behavioral fear response);GO:0001776(leukocyte homeostasis);GO:0001782(B cell homeostasis);GO:0001822(kidney developme…	01521(EGFR tyrosine kinase inhibitor resistance);01522(Endocrine resistance);01524(Platinum drug resistance);04064(NF-kappa B signaling pathway);04066(HIF-1 signaling pathway);04071(Sphingolipid signaling pathway);04115(p53 signaling pathway);04140(Autophagy - animal);04141(Protein processing in endoplasmic reticulum);04151(PI3K-Akt signaling pathway);04210(Apoptosis);04215(Apoptosis - multiple s…	BCL2 apoptosis regulator [Source:HGNC Symbol;Acc:HGNC:990]	protein_coding;processed_transcript	11.7121	10.8134	10.3964	28.6859	35.7894	25.6327	0.36536	-1.45261	3.80059e-39	2.25247e-37	down	yes
ENSG00000158258	CLSTN2	ENST00000458420;ENST00000511524	GO:0000139(Golgi membrane);GO:0005509(calcium ion binding);GO:0005783(endoplasmic reticulum);GO:0005789(endoplasmic reticulum membrane);GO:0005794(Golgi apparatus);GO:0005886(plasma membrane);GO:0007155(cell adhesion);GO:0007156(homophilic cell adhesion via plasma membrane adhesion molecules);GO:0009986(cell surface);GO:0014069(postsynaptic density);GO:0016020(membrane);GO:0016021(integral compon…	NA	calsyntenin 2 [Source:HGNC Symbol;Acc:HGNC:17448]	protein_coding;retained_intron	1.66612	1.49613	1.71699	5.59245	7.12083	4.5459	0.282703	-1.82264	3.93905e-39	2.33053e-37	down	yes
ENSG00000215440	NPEPL1	ENST00000356091;ENST00000529976;ENST00000525068;ENST00000527587;ENST00000532531;ENST00000527081;ENST00000525967;ENST00000533788	GO:0004177(aminopeptidase activity);GO:0005634(nucleus);GO:0005737(cytoplasm);GO:0006508(proteolysis);GO:0008233(peptidase activity);GO:0008235(metalloexopeptidase activity);GO:0016787(hydrolase activity);GO:0019538(protein metabolic process);GO:0030145(manganese ion binding);GO:0046872(metal ion binding);GO:0046872(metal ion binding)	NA	aminopeptidase like 1 [Source:HGNC Symbol;Acc:HGNC:16244]	protein_coding;retained_intron;nonsense_mediated_decay	1.29525	1.25021	1.35883	4.36974	3.73113	4.09931	0.320019	-1.64377	4.66845e-39	2.75734e-37	down	yes
ENSG00000101665	SMAD7	ENST00000262158;ENST00000589634;ENST00000591805;ENST00000545051;ENST00000587336;ENST00000586093;ENST00000588190;ENST00000585986	GO:0000122(negative regulation of transcription by RNA polymerase II);GO:0000790(nuclear chromatin);GO:0000976(transcription regulatory region sequence-specific DNA binding);GO:0000981(DNA-binding transcription factor activity, RNA polymerase II-specific);GO:0001650(fibrillar center);GO:0001657(ureteric bud development);GO:0002725(negative regulation of T cell cytokine production);GO:0003677(DNA …	04350(TGF-beta signaling pathway);04390(Hippo signaling pathway);04390(Hippo signaling pathway)	SMAD family member 7 [Source:HGNC Symbol;Acc:HGNC:6773]	protein_coding;retained_intron;processed_transcript	12.0487	13.0127	11.4677	29.3977	31.5527	26.106	0.419602	-1.25291	4.6916e-39	2.76628e-37	down	yes
ENSG00000287792	AC140118	ENST00000659569	NA	NA	novel transcript	lncRNA	11.899	11.6452	12.235	30.6575	32.3265	25.854	0.402747	-1.31206	4.7174e-39	2.77675e-37	down	yes
ENSG00000145349	CAMK2D	ENST00000394524;ENST00000509907;ENST00000394522;ENST00000514328;ENST00000513132;ENST00000296402;ENST00000342666;ENST00000515496;ENST00000379773;ENST00000505132;ENST00000511664	GO:0000166(nucleotide binding);GO:0001558(regulation of cell growth);GO:0002026(regulation of the force of heart contraction);GO:0003254(regulation of membrane depolarization);GO:0004672(protein kinase activity);GO:0004674(protein serine/threonine kinase activity);GO:0004683(calmodulin-dependent protein kinase activity);GO:0005515(protein binding);GO:0005516(calmodulin binding);GO:0005524(ATP bin…	04012(ErbB signaling pathway);04020(Calcium signaling pathway);04024(cAMP signaling pathway);04066(HIF-1 signaling pathway);04114(Oocyte meiosis);04217(Necroptosis);04261(Adrenergic signaling in cardiomyocytes);04310(Wnt signaling pathway);04360(Axon guidance);04713(Circadian entrainment);04720(Long-term potentiation);04722(Neurotrophin signaling pathway);04725(Cholinergic synapse);04728(Dopamine…	calcium/calmodulin dependent protein kinase II delta [Source:HGNC Symbol;Acc:HGNC:1462]	protein_coding;processed_transcript;retained_intron	1.33366	1.29545	1.09374	4.23105	4.35385	3.52611	0.307393	-1.70184	6.20553e-39	3.64026e-37	down	yes
ENSG00000124067	SLC12A4	ENST00000572037;ENST00000570802;ENST00000316341;ENST00000576377;ENST00000576513;ENST00000541864;ENST00000572476;ENST00000573023;ENST00000422611;ENST00000576616;ENST00000576462;ENST00000537830;ENST00000570616;ENST00000572010;ENST00000574665;ENST00000575857;ENST00000573702;ENST00000572766	GO:0005515(protein binding);GO:0005765(lysosomal membrane);GO:0005886(plasma membrane);GO:0005887(integral component of plasma membrane);GO:0006811(ion transport);GO:0006813(potassium ion transport);GO:0006884(cell volume homeostasis);GO:0007268(chemical synaptic transmission);GO:0008519(ammonium transmembrane transporter activity);GO:0015293(symporter activity);GO:0015377(cation:chloride symport…	NA	solute carrier family 12 member 4 [Source:HGNC Symbol;Acc:HGNC:10913]	protein_coding;retained_intron;nonsense_mediated_decay;processed_transcript	3.57342	3.73088	3.90581	9.56246	10.7883	8.48632	0.388739	-1.36313	7.44175e-39	4.35065e-37	down	yes
ENSG00000171246	NPTX1	ENST00000306773;ENST00000535681;ENST00000571100	GO:0005886(plasma membrane);GO:0007268(chemical synaptic transmission);GO:0007417(central nervous system development);GO:0030133(transport vesicle);GO:0031410(cytoplasmic vesicle);GO:0043005(neuron projection);GO:0045202(synapse);GO:0046872(metal ion binding);GO:0060385(axonogenesis involved in innervation);GO:0060385(axonogenesis involved in innervation)	NA	neuronal pentraxin 1 [Source:HGNC Symbol;Acc:HGNC:7952]	protein_coding;retained_intron	0.00510507	0	0	3.50511	3.76275	3.33237	0.0004816	-11.0199	9.15019e-39	5.3404e-37	down	yes
ENSG00000286919	AC133681	ENST00000667880	NA	NA	novel transcript	lncRNA	1.20862	1.22575	1.28627	9.13028	6.6058	9.64342	0.1466	-2.77004	1.07025e-38	6.23586e-37	down	yes
ENSG00000164400	CSF2	ENST00000296871	GO:0000165(MAPK cascade);GO:0001821(histamine secretion);GO:0001892(embryonic placenta development);GO:0005125(cytokine activity);GO:0005129(granulocyte macrophage colony-stimulating factor receptor binding);GO:0005515(protein binding);GO:0005576(extracellular region);GO:0005615(extracellular space);GO:0006955(immune response);GO:0008083(growth factor activity);GO:0008284(positive regulation of c…	04060(Cytokine-cytokine receptor interaction);04630(Jak-STAT signaling pathway);04640(Hematopoietic cell lineage);04650(Natural killer cell mediated cytotoxicity);04657(IL-17 signaling pathway);04660(T cell receptor signaling pathway);04664(Fc epsilon RI signaling pathway);04668(TNF signaling pathway);05132(Salmonella infection);05146(Amoebiasis);05166(Human T-cell leukemia virus 1 infection);051…	colony stimulating factor 2 [Source:HGNC Symbol;Acc:HGNC:2434]	protein_coding	150.304	164.845	157.817	440.304	391.061	482.968	0.359852	-1.47453	1.08442e-38	6.29714e-37	down	yes
ENSG00000140563	MCTP2	ENST00000357742;ENST00000556363;ENST00000451018;ENST00000557742;ENST00000543482;ENST00000449432;ENST00000557505	GO:0005509(calcium ion binding);GO:0005654(nucleoplasm);GO:0005829(cytosol);GO:0007275(multicellular organism development);GO:0016020(membrane);GO:0016021(integral component of membrane);GO:0019722(calcium-mediated signaling);GO:0030672(synaptic vesicle membrane);GO:0046872(metal ion binding);GO:0046928(regulation of neurotransmitter secretion);GO:0046928(regulation of neurotransmitter secretion)	NA	multiple C2 and transmembrane domain containing 2 [Source:HGNC Symbol;Acc:HGNC:25636]	protein_coding;retained_intron;processed_transcript	0.00433919	0.0241791	0.0130622	0.426667	0.595864	0.394871	0.0293357	-5.0912	1.38809e-38	8.03347e-37	down	yes
ENSG00000119630	PGF	ENST00000238607;ENST00000553716;ENST00000555567;ENST00000557748;ENST00000555253;ENST00000405431;ENST00000555234;ENST00000556939	GO:0001525(angiogenesis);GO:0001658(branching involved in ureteric bud morphogenesis);GO:0001666(response to hypoxia);GO:0001934(positive regulation of protein phosphorylation);GO:0001938(positive regulation of endothelial cell proliferation);GO:0002040(sprouting angiogenesis);GO:0005172(vascular endothelial growth factor receptor binding);GO:0005515(protein binding);GO:0005576(extracellular regi…	04010(MAPK signaling pathway);04014(Ras signaling pathway);04015(Rap1 signaling pathway);04151(PI3K-Akt signaling pathway);04510(Focal adhesion);05200(Pathways in cancer);05200(Pathways in cancer)	placental growth factor [Source:HGNC Symbol;Acc:HGNC:8893]	protein_coding;retained_intron	2.79291	2.76662	2.7522	6.76459	6.79596	6.75723	0.409086	-1.28952	1.62646e-38	9.3815e-37	down	yes
ENSG00000105520	PLPPR2	ENST00000251473;ENST00000591608;ENST00000587801;ENST00000588360;ENST00000586380;ENST00000591329;ENST00000588196	GO:0005515(protein binding);GO:0005887(integral component of plasma membrane);GO:0006644(phospholipid metabolic process);GO:0007165(signal transduction);GO:0008195(phosphatidate phosphatase activity);GO:0016020(membrane);GO:0016021(integral component of membrane);GO:0016311(dephosphorylation);GO:0016787(hydrolase activity);GO:0016791(phosphatase activity);GO:0042577(lipid phosphatase activity);GO…	NA	phospholipid phosphatase related 2 [Source:HGNC Symbol;Acc:HGNC:29566]	protein_coding;retained_intron	0.695491	0.682936	0.709906	3.03616	3.17878	3.04923	0.22542	-2.14931	1.78108e-38	1.02562e-36	down	yes
ENSG00000164778	EN2	ENST00000297375	GO:0000790(nuclear chromatin);GO:0000981(DNA-binding transcription factor activity, RNA polymerase II-specific);GO:0001650(fibrillar center);GO:0003677(DNA binding);GO:0005634(nucleus);GO:0005654(nucleoplasm);GO:0005730(nucleolus);GO:0006355(regulation of transcription, DNA-templated);GO:0006357(regulation of transcription by RNA polymerase II);GO:0007275(multicellular organism development);GO:00…	NA	engrailed homeobox 2 [Source:HGNC Symbol;Acc:HGNC:3343]	protein_coding	0	0	0	26.5831	28.1003	26.0739	3.71484e-06	-18.0383	2.25155e-38	1.29438e-36	down	yes
ENSG00000175182	FAM131A	ENST00000639617;ENST00000340957;ENST00000497070;ENST00000487702;ENST00000310585;ENST00000433578;ENST00000450976	NA	NA	family with sequence similarity 131 member A [Source:HGNC Symbol;Acc:HGNC:28308]	protein_coding;processed_transcript	0.271573	0.230582	0.265324	1.1053	1.38899	1.23479	0.20581	-2.28062	2.9093e-38	1.66972e-36	down	yes
ENSG00000171811	CFAP46	ENST00000475340;ENST00000368585;ENST00000368586;ENST00000486104;ENST00000466834;ENST00000639072;ENST00000476633;ENST00000417862;ENST00000448925	GO:0005737(cytoplasm);GO:0005856(cytoskeleton);GO:0005929(cilium);GO:0005930(axoneme);GO:0030030(cell projection organization);GO:0035082(axoneme assembly);GO:0042995(cell projection);GO:0060294(cilium movement involved in cell motility);GO:0060294(cilium movement involved in cell motility)	NA	cilia and flagella associated protein 46 [Source:HGNC Symbol;Acc:HGNC:25247]	retained_intron;protein_coding	2.52059	2.33168	2.25284	6.71182	8.10295	5.80155	0.344636	-1.53686	3.59493e-38	2.0598e-36	down	yes
ENSG00000182487	NCF1B	ENST00000423083;ENST00000435988;ENST00000432102	NA	NA	neutrophil cytosolic factor 1B pseudogene [Source:HGNC Symbol;Acc:HGNC:32522]	processed_transcript;transcribed_unprocessed_pseudogene	0.41974	0.155289	0.228527	3.95392	3.80784	5.01398	0.0628971	-3.99086	5.4587e-38	3.1225e-36	down	yes
ENSG00000003400	CASP10	ENST00000374650;ENST00000346817;ENST00000286186;ENST00000471191;ENST00000484926;ENST00000360132;ENST00000460140	GO:0004197(cysteine-type endopeptidase activity);GO:0005515(protein binding);GO:0005737(cytoplasm);GO:0005829(cytosol);GO:0006508(proteolysis);GO:0006915(apoptotic process);GO:0006919(activation of cysteine-type endopeptidase activity involved in apoptotic process);GO:0007166(cell surface receptor signaling pathway);GO:0008233(peptidase activity);GO:0008234(cysteine-type peptidase activity);GO:00…	04210(Apoptosis);04622(RIG-I-like receptor signaling pathway);04668(TNF signaling pathway);05152(Tuberculosis);05161(Hepatitis B);05161(Hepatitis B)	caspase 10 [Source:HGNC Symbol;Acc:HGNC:1500]	protein_coding;retained_intron	0.127764	0.0768597	0.0949425	0.944885	0.966034	0.811376	0.110042	-3.18388	5.65923e-38	3.23185e-36	down	yes
ENSG00000228594	FNDC10	ENST00000422725	GO:0016020(membrane);GO:0016021(integral component of membrane)	NA	fibronectin type III domain containing 10 [Source:HGNC Symbol;Acc:HGNC:42951]	protein_coding	0.021242	0	0.022095	3.0286	2.13631	2.78405	0.00545191	-7.51902	6.52271e-38	3.71881e-36	down	yes
ENSG00000169679	BUB1	ENST00000302759;ENST00000465029;ENST00000468927;ENST00000477481;ENST00000436916;ENST00000466333;ENST00000478175;ENST00000490632;ENST00000420328;ENST00000671097	GO:0000166(nucleotide binding);GO:0000775(chromosome, centromeric region);GO:0000776(kinetochore);GO:0000777(condensed chromosome kinetochore);GO:0000778(condensed nuclear chromosome kinetochore);GO:0000942(condensed nuclear chromosome outer kinetochore);GO:0004672(protein kinase activity);GO:0004674(protein serine/threonine kinase activity);GO:0005515(protein binding);GO:0005524(ATP binding);GO:…	04110(Cell cycle);04114(Oocyte meiosis);04914(Progesterone-mediated oocyte maturation);04914(Progesterone-mediated oocyte maturation)	BUB1 mitotic checkpoint serine/threonine kinase [Source:HGNC Symbol;Acc:HGNC:1148]	protein_coding;retained_intron;processed_transcript;nonsense_mediated_decay	8.46613	8.44281	8.48561	20.5914	24.6213	18.536	0.398354	-1.32788	7.02474e-38	3.99842e-36	down	yes
ENSG00000233369	GTF2IP4	ENST00000544802;ENST00000453092	NA	NA	general transcription factor IIi pseudogene 4 [Source:HGNC Symbol;Acc:HGNC:51716]	processed_transcript;transcribed_processed_pseudogene	23.2851	21.7117	19.5949	52.1193	60.4741	47.8381	0.402612	-1.31254	1.01544e-37	5.75131e-36	down	yes
ENSG00000152669	CCNO	ENST00000501463;ENST00000282572	GO:0000079(regulation of cyclin-dependent protein serine/threonine kinase activity);GO:0000278(mitotic cell cycle);GO:0000307(cyclin-dependent protein kinase holoenzyme complex);GO:0005515(protein binding);GO:0005634(nucleus);GO:0005730(nucleolus);GO:0005737(cytoplasm);GO:0007049(cell cycle);GO:0016538(cyclin-dependent protein serine/threonine kinase regulator activity);GO:0030030(cell projection…	NA	cyclin O [Source:HGNC Symbol;Acc:HGNC:18576]	nonsense_mediated_decay;protein_coding	0.0729491	0.0263352	0.0576764	2.42742	1.88763	2.6732	0.0224606	-5.47646	1.35033e-37	7.63557e-36	down	yes
ENSG00000151632	AKR1C2	ENST00000380753;ENST00000460124;ENST00000421196;ENST00000604428	GO:0004032(alditol:NADP+ 1-oxidoreductase activity);GO:0005496(steroid binding);GO:0005737(cytoplasm);GO:0005829(cytosol);GO:0006629(lipid metabolic process);GO:0006693(prostaglandin metabolic process);GO:0007186(G protein-coupled receptor signaling pathway);GO:0007586(digestion);GO:0008106(alcohol dehydrogenase (NADP+) activity);GO:0008202(steroid metabolic process);GO:0008207(C21-steroid hormon…	00140(Steroid hormone biosynthesis);05204(Chemical carcinogenesis);05204(Chemical carcinogenesis)	aldo-keto reductase family 1 member C2 [Source:HGNC Symbol;Acc:HGNC:385]	protein_coding;retained_intron;processed_transcript	0.0660663	0.0712832	0.034283	1.06014	0.73566	0.964792	0.0621725	-4.00758	2.26777e-37	1.27606e-35	down	yes
ENSG00000140743	CDR2	ENST00000268383;ENST00000567010;ENST00000564542;ENST00000561630;ENST00000563573;ENST00000569045	GO:0003674(molecular_function);GO:0005515(protein binding);GO:0005737(cytoplasm);GO:0005737(cytoplasm)	NA	cerebellar degeneration related protein 2 [Source:HGNC Symbol;Acc:HGNC:1799]	protein_coding;nonsense_mediated_decay;processed_transcript	2.39671	2.58498	2.56298	7.31022	7.17167	6.49475	0.35967	-1.47525	2.34641e-37	1.31816e-35	down	yes
ENSG00000168056	LTBP3	ENST00000301873;ENST00000525443;ENST00000528966;ENST00000532932;ENST00000527792;ENST00000530866;ENST00000532661;ENST00000529764;ENST00000529189;ENST00000529582;ENST00000526927;ENST00000526124;ENST00000530785;ENST00000527339;ENST00000529371;ENST00000524798;ENST00000530990;ENST00000322147;ENST00000530426	GO:0001501(skeletal system development);GO:0005509(calcium ion binding);GO:0005576(extracellular region);GO:0007179(transforming growth factor beta receptor signaling pathway);GO:0019838(growth factor binding);GO:0030502(negative regulation of bone mineralization);GO:0032331(negative regulation of chondrocyte differentiation);GO:0036363(transforming growth factor beta activation);GO:0045780(posit…	NA	latent transforming growth factor beta binding protein 3 [Source:HGNC Symbol;Acc:HGNC:6716]	protein_coding;retained_intron	0.84421	0.865615	0.911952	2.60049	2.638	2.25946	0.349666	-1.51595	2.36529e-37	1.3266e-35	down	yes
ENSG00000198542	ITGBL1	ENST00000545560;ENST00000376180;ENST00000474233;ENST00000490242	GO:0005178(integrin binding);GO:0005576(extracellular region);GO:0005886(plasma membrane);GO:0005925(focal adhesion);GO:0007155(cell adhesion);GO:0007160(cell-matrix adhesion);GO:0007229(integrin-mediated signaling pathway);GO:0016477(cell migration);GO:0033627(cell adhesion mediated by integrin);GO:0033627(cell adhesion mediated by integrin)	NA	integrin subunit beta like 1 [Source:HGNC Symbol;Acc:HGNC:6164]	protein_coding;retained_intron	0.19742	0.137246	0.110746	1.17008	1.57354	1.30299	0.11007	-3.1835	2.6229e-37	1.46394e-35	down	yes
ENSG00000049130	KITLG	ENST00000644744;ENST00000378535;ENST00000347404;ENST00000552044	GO:0000165(MAPK cascade);GO:0001541(ovarian follicle development);GO:0001755(neural crest cell migration);GO:0002687(positive regulation of leukocyte migration);GO:0002763(positive regulation of myeloid leukocyte differentiation);GO:0005125(cytokine activity);GO:0005173(stem cell factor receptor binding);GO:0005515(protein binding);GO:0005576(extracellular region);GO:0005615(extracellular space);…	04010(MAPK signaling pathway);04014(Ras signaling pathway);04015(Rap1 signaling pathway);04072(Phospholipase D signaling pathway);04151(PI3K-Akt signaling pathway);04640(Hematopoietic cell lineage);04916(Melanogenesis);05200(Pathways in cancer);05200(Pathways in cancer)	KIT ligand [Source:HGNC Symbol;Acc:HGNC:6343]	protein_coding;processed_transcript	2.75115	2.7106	2.40778	8.93755	11.7542	7.52175	0.278928	-1.84204	2.95841e-37	1.64854e-35	down	yes
ENSG00000169715	MT1E	ENST00000306061;ENST00000330439	GO:0005515(protein binding);GO:0005634(nucleus);GO:0005737(cytoplasm);GO:0006882(cellular zinc ion homeostasis);GO:0008270(zinc ion binding);GO:0010273(detoxification of copper ion);GO:0045926(negative regulation of growth);GO:0046872(metal ion binding);GO:0071276(cellular response to cadmium ion);GO:0071280(cellular response to copper ion);GO:0071294(cellular response to zinc ion);GO:0071294(cel…	04978(Mineral absorption);04978(Mineral absorption)	metallothionein 1E [Source:HGNC Symbol;Acc:HGNC:7397]	protein_coding	0.0772955	0	0.0802031	23.5619	18.9786	27.2837	0.00225564	-8.79225	3.68253e-37	2.04544e-35	down	yes
ENSG00000162552	WNT4	ENST00000290167;ENST00000415567	GO:0001656(metanephros development);GO:0001658(branching involved in ureteric bud morphogenesis);GO:0001822(kidney development);GO:0001823(mesonephros development);GO:0001837(epithelial to mesenchymal transition);GO:0001838(embryonic epithelial tube formation);GO:0001889(liver development);GO:0003714(transcription corepressor activity);GO:0005102(signaling receptor binding);GO:0005109(frizzled bi…	04150(mTOR signaling pathway);04310(Wnt signaling pathway);04360(Axon guidance);04390(Hippo signaling pathway);04550(Signaling pathways regulating pluripotency of stem cells);04916(Melanogenesis);04919(Thyroid hormone signaling pathway);04934(Cushing syndrome);05165(Human papillomavirus infection);05200(Pathways in cancer);05205(Proteoglycans in cancer);05217(Basal cell carcinoma);05224(Breast ca…	Wnt family member 4 [Source:HGNC Symbol;Acc:HGNC:12783]	protein_coding	0.0942037	0.0796476	0.073885	1.1539	0.896949	1.10728	0.0784439	-3.67219	4.55277e-37	2.52069e-35	down	yes
ENSG00000157184	CPT2	ENST00000371486;ENST00000637252;ENST00000636867;ENST00000635888;ENST00000636673;ENST00000636891;ENST00000468572;ENST00000637726	GO:0004095(carnitine O-palmitoyltransferase activity);GO:0005515(protein binding);GO:0005654(nucleoplasm);GO:0005730(nucleolus);GO:0005739(mitochondrion);GO:0005743(mitochondrial inner membrane);GO:0006629(lipid metabolic process);GO:0006631(fatty acid metabolic process);GO:0006635(fatty acid beta-oxidation);GO:0006853(carnitine shuttle);GO:0016020(membrane);GO:0016740(transferase activity);GO:00…	00071(Fatty acid degradation);03320(PPAR signaling pathway);04714(Thermogenesis);04714(Thermogenesis)	carnitine palmitoyltransferase 2 [Source:HGNC Symbol;Acc:HGNC:2330]	protein_coding;nonsense_mediated_decay;retained_intron	2.90301	2.79622	2.79935	6.27763	6.22416	6.01309	0.459013	-1.12339	6.03378e-37	3.32465e-35	down	yes
ENSG00000058404	CAMK2B	ENST00000358707;ENST00000523845;ENST00000457475;ENST00000425809;ENST00000466584;ENST00000395747;ENST00000346990;ENST00000395749;ENST00000489429;ENST00000497584;ENST00000470984;ENST00000440254;ENST00000497127	GO:0000166(nucleotide binding);GO:0003779(actin binding);GO:0004672(protein kinase activity);GO:0004674(protein serine/threonine kinase activity);GO:0004683(calmodulin-dependent protein kinase activity);GO:0005515(protein binding);GO:0005516(calmodulin binding);GO:0005524(ATP binding);GO:0005654(nucleoplasm);GO:0005737(cytoplasm);GO:0005815(microtubule organizing center);GO:0005829(cytosol);GO:00…	04012(ErbB signaling pathway);04020(Calcium signaling pathway);04024(cAMP signaling pathway);04066(HIF-1 signaling pathway);04114(Oocyte meiosis);04217(Necroptosis);04261(Adrenergic signaling in cardiomyocytes);04310(Wnt signaling pathway);04360(Axon guidance);04713(Circadian entrainment);04720(Long-term potentiation);04722(Neurotrophin signaling pathway);04725(Cholinergic synapse);04728(Dopamine…	calcium/calmodulin dependent protein kinase II beta [Source:HGNC Symbol;Acc:HGNC:1461]	protein_coding;nonsense_mediated_decay;retained_intron;processed_transcript	0.0615138	0.162611	0.0982106	1.32212	1.55455	1.15083	0.0800335	-3.64325	6.86398e-37	3.77607e-35	down	yes
ENSG00000121440	PDZRN3	ENST00000263666;ENST00000492909;ENST00000484487;ENST00000478209;ENST00000477434	GO:0004842(ubiquitin-protein transferase activity);GO:0005515(protein binding);GO:0005737(cytoplasm);GO:0007528(neuromuscular junction development);GO:0008270(zinc ion binding);GO:0016567(protein ubiquitination);GO:0016740(transferase activity);GO:0030054(cell junction);GO:0031594(neuromuscular junction);GO:0045202(synapse);GO:0046872(metal ion binding);GO:0061630(ubiquitin protein ligase activit…	NA	PDZ domain containing ring finger 3 [Source:HGNC Symbol;Acc:HGNC:17704]	protein_coding;retained_intron	0.013656	0.0203738	0.00946105	0.569998	0.611775	0.595054	0.0244766	-5.35245	7.11988e-37	3.91061e-35	down	yes
ENSG00000124496	TRERF1	ENST00000340840;ENST00000372922;ENST00000354325;ENST00000541110	GO:0000118(histone deacetylase complex);GO:0000976(transcription regulatory region sequence-specific DNA binding);GO:0000981(DNA-binding transcription factor activity, RNA polymerase II-specific);GO:0001650(fibrillar center);GO:0003676(nucleic acid binding);GO:0003677(DNA binding);GO:0003700(DNA-binding transcription factor activity);GO:0003713(transcription coactivator activity);GO:0005515(prote…	NA	transcriptional regulating factor 1 [Source:HGNC Symbol;Acc:HGNC:18273]	protein_coding	6.3973	6.21507	6.15634	16.39	19.2444	13.834	0.379408	-1.39818	7.19172e-37	3.94378e-35	down	yes
ENSG00000140848	CPNE2	ENST00000290776;ENST00000565874;ENST00000567011;ENST00000565951;ENST00000566042;ENST00000565766;ENST00000566910;ENST00000566259;ENST00000567487	GO:0005515(protein binding);GO:0005544(calcium-dependent phospholipid binding);GO:0005634(nucleus);GO:0005737(cytoplasm);GO:0005886(plasma membrane);GO:0016020(membrane);GO:0046872(metal ion binding);GO:0070062(extracellular exosome);GO:0071277(cellular response to calcium ion);GO:0071277(cellular response to calcium ion)	NA	copine 2 [Source:HGNC Symbol;Acc:HGNC:2315]	protein_coding;retained_intron;processed_transcript	0.978708	1.01309	0.930256	2.9854	2.84042	3.04691	0.329329	-1.6024	7.32057e-37	4.00172e-35	down	yes
ENSG00000077150	NFKB2	ENST00000652277;ENST00000471698;ENST00000473400;ENST00000467116;ENST00000336486;ENST00000189444;ENST00000661543;ENST00000428099;ENST00000369966;ENST00000601386	GO:0000790(nuclear chromatin);GO:0000978(RNA polymerase II cis-regulatory region sequence-specific DNA binding);GO:0000981(DNA-binding transcription factor activity, RNA polymerase II-specific);GO:0001228(DNA-binding transcription activator activity, RNA polymerase II-specific);GO:0002268(follicular dendritic cell differentiation);GO:0002467(germinal center formation);GO:0003677(DNA binding);GO:0…	04010(MAPK signaling pathway);04064(NF-kappa B signaling pathway);04380(Osteoclast differentiation);04625(C-type lectin receptor signaling pathway);05134(Legionellosis);05166(Human T-cell leukemia virus 1 infection);05169(Epstein-Barr virus infection);05200(Pathways in cancer);05203(Viral carcinogenesis);05224(Breast cancer);05224(Breast cancer)	nuclear factor kappa B subunit 2 [Source:HGNC Symbol;Acc:HGNC:7795]	protein_coding;retained_intron;processed_transcript	130.55	138.495	133.215	279.422	267.196	263.083	0.496801	-1.00926	7.34326e-37	4.00777e-35	down	yes
ENSG00000180530	NRIP1	ENST00000318948;ENST00000637963	GO:0000118(histone deacetylase complex);GO:0000122(negative regulation of transcription by RNA polymerase II);GO:0000790(nuclear chromatin);GO:0000978(RNA polymerase II cis-regulatory region sequence-specific DNA binding);GO:0001543(ovarian follicle rupture);GO:0001650(fibrillar center);GO:0003712(transcription coregulator activity);GO:0003713(transcription coactivator activity);GO:0003714(transc…	NA	nuclear receptor interacting protein 1 [Source:HGNC Symbol;Acc:HGNC:8001]	protein_coding;processed_transcript	0.136755	0.14119	0.139429	0.975049	1.35423	0.812015	0.132867	-2.91195	7.9133e-37	4.31206e-35	down	yes
ENSG00000196668	LINC00173	ENST00000480237;ENST00000659479;ENST00000489452;ENST00000477702;ENST00000470091	NA	NA	long intergenic non-protein coding RNA 173 [Source:HGNC Symbol;Acc:HGNC:33791]	lncRNA;retained_intron	1.09232	0.860784	1.60966	7.91138	6.90986	8.25839	0.154368	-2.69555	9.11517e-37	4.95914e-35	down	yes
ENSG00000167695	TLCD3A	ENST00000308278;ENST00000301324;ENST00000570892;ENST00000574327;ENST00000572018;ENST00000570699;ENST00000577008	GO:0005515(protein binding);GO:0005886(plasma membrane);GO:0008150(biological_process);GO:0016020(membrane);GO:0016021(integral component of membrane);GO:0016021(integral component of membrane)	NA	TLC domain containing 3A [Source:HGNC Symbol;Acc:HGNC:29646]	protein_coding;processed_transcript;nonsense_mediated_decay	4.62486	4.84531	4.49309	12.5906	11.933	11.8095	0.384313	-1.37964	1.06243e-36	5.7711e-35	down	yes
ENSG00000065923	SLC9A7	ENST00000616978;ENST00000491894;ENST00000464933	GO:0000139(Golgi membrane);GO:0005515(protein binding);GO:0005768(endosome);GO:0005794(Golgi apparatus);GO:0005802(trans-Golgi network);GO:0005886(plasma membrane);GO:0006811(ion transport);GO:0006812(cation transport);GO:0006813(potassium ion transport);GO:0006814(sodium ion transport);GO:0006885(regulation of pH);GO:0010008(endosome membrane);GO:0015297(antiporter activity);GO:0015299(solute:pr…	NA	solute carrier family 9 member A7 [Source:HGNC Symbol;Acc:HGNC:17123]	protein_coding;processed_transcript	0.993319	0.827518	0.806566	3.01072	3.33523	2.49084	0.297325	-1.74989	1.47658e-36	7.99554e-35	down	yes
ENSG00000135269	TES	ENST00000358204;ENST00000393484;ENST00000496912;ENST00000485009;ENST00000494384;ENST00000461440;ENST00000463746;ENST00000455989;ENST00000496871	GO:0003723(RNA binding);GO:0005515(protein binding);GO:0005634(nucleus);GO:0005737(cytoplasm);GO:0005829(cytosol);GO:0005886(plasma membrane);GO:0005925(focal adhesion);GO:0008270(zinc ion binding);GO:0008285(negative regulation of cell population proliferation);GO:0030054(cell junction);GO:0032991(protein-containing complex);GO:0042127(regulation of cell population proliferation);GO:0045296(cadh…	NA	testin LIM domain protein [Source:HGNC Symbol;Acc:HGNC:14620]	protein_coding;retained_intron;processed_transcript	5.47513	5.38338	5.10132	12.6761	13.4363	11.3741	0.425749	-1.23192	1.55433e-36	8.40337e-35	down	yes
ENSG00000280303	ERICD	ENST00000623655	NA	NA	E2F1-regulated inhibitor of cell death [Source:HGNC Symbol;Acc:HGNC:49404]	lncRNA	2.9585	3.06021	3.52094	11.4203	10.2329	11.1664	0.29067	-1.78255	1.57209e-36	8.48609e-35	down	yes
ENSG00000226777	FAM30A	ENST00000630242;ENST00000628233;ENST00000619942;ENST00000631009;ENST00000629589;ENST00000628159	NA	NA	family with sequence similarity 30 member A [Source:HGNC Symbol;Acc:HGNC:19955]	lncRNA	14.9834	13.7408	13.7826	33.0185	40.5043	30.4529	0.408815	-1.29048	1.6825e-36	9.06786e-35	down	yes
ENSG00000196511	TPK1	ENST00000360057;ENST00000538212;ENST00000482940;ENST00000546806;ENST00000378099;ENST00000481645;ENST00000552881;ENST00000489798;ENST00000548831;ENST00000548460;ENST00000547966;ENST00000378098;ENST00000639328	GO:0000166(nucleotide binding);GO:0004788(thiamine diphosphokinase activity);GO:0005515(protein binding);GO:0005524(ATP binding);GO:0005829(cytosol);GO:0006772(thiamine metabolic process);GO:0009229(thiamine diphosphate biosynthetic process);GO:0016301(kinase activity);GO:0016310(phosphorylation);GO:0016740(transferase activity);GO:0030975(thiamine binding);GO:0042723(thiamine-containing compound…	00730(Thiamine metabolism);00730(Thiamine metabolism)	thiamin pyrophosphokinase 1 [Source:HGNC Symbol;Acc:HGNC:17358]	protein_coding;nonsense_mediated_decay;processed_transcript;retained_intron	0.968025	0.879059	0.80584	2.81588	2.64897	2.73951	0.323356	-1.62881	2.83216e-36	1.50989e-34	down	yes
ENSG00000242516	LINC00960	ENST00000492922;ENST00000463183;ENST00000669013;ENST00000665741;ENST00000657028;ENST00000662338;ENST00000668145;ENST00000666754;ENST00000656252	NA	NA	long intergenic non-protein coding RNA 960 [Source:HGNC Symbol;Acc:HGNC:48710]	lncRNA	0.00557511	0	0	1.65745	1.57697	1.65594	0.00114002	-9.77672	3.36761e-36	1.79258e-34	down	yes
ENSG00000168785	TSPAN5	ENST00000305798;ENST00000511753;ENST00000505184;ENST00000511651;ENST00000508798;ENST00000507167;ENST00000511800	GO:0005515(protein binding);GO:0005788(endoplasmic reticulum lumen);GO:0005886(plasma membrane);GO:0005887(integral component of plasma membrane);GO:0016020(membrane);GO:0016021(integral component of membrane);GO:0019899(enzyme binding);GO:0044267(cellular protein metabolic process);GO:0045747(positive regulation of Notch signaling pathway);GO:0051604(protein maturation);GO:0072659(protein locali…	NA	tetraspanin 5 [Source:HGNC Symbol;Acc:HGNC:17753]	protein_coding;retained_intron;nonsense_mediated_decay	1.6473	1.64516	1.41079	4.57354	4.58073	3.99039	0.357807	-1.48275	4.07939e-36	2.16811e-34	down	yes
ENSG00000213145	CRIP1	ENST00000330233;ENST00000461556;ENST00000496700;ENST00000409393;ENST00000460900;ENST00000392531	GO:0005737(cytoplasm);GO:0006955(immune response);GO:0007507(heart development);GO:0008270(zinc ion binding);GO:0008630(intrinsic apoptotic signaling pathway in response to DNA damage);GO:0010033(response to organic substance);GO:0010043(response to zinc ion);GO:0010468(regulation of gene expression);GO:0042277(peptide binding);GO:0046872(metal ion binding);GO:0060741(prostate gland stromal morph…	NA	cysteine rich protein 1 [Source:HGNC Symbol;Acc:HGNC:2360]	protein_coding;retained_intron	1.59987	2.09577	2.03455	11.6735	8.26512	13.8099	0.169791	-2.55817	4.4085e-36	2.33942e-34	down	yes
ENSG00000138744	NAAA	ENST00000286733;ENST00000507956;ENST00000507187;ENST00000602782;ENST00000507940;ENST00000505594;ENST00000503636;ENST00000513045;ENST00000511606	GO:0005737(cytoplasm);GO:0005764(lysosome);GO:0006629(lipid metabolic process);GO:0006631(fatty acid metabolic process);GO:0007269(neurotransmitter secretion);GO:0008134(transcription factor binding);GO:0016020(membrane);GO:0016042(lipid catabolic process);GO:0016787(hydrolase activity);GO:0016810(hydrolase activity, acting on carbon-nitrogen (but not peptide) bonds);GO:0017064(fatty acid amide h…	NA	N-acylethanolamine acid amidase [Source:HGNC Symbol;Acc:HGNC:736]	protein_coding;retained_intron;nonsense_mediated_decay;processed_transcript	3.28261	3.53458	3.08205	9.27374	8.68428	8.22241	0.378116	-1.4031	6.77318e-36	3.58324e-34	down	yes
ENSG00000144893	MED12L	ENST00000474524;ENST00000469768;ENST00000422248;ENST00000309237;ENST00000488092	GO:0003712(transcription coregulator activity);GO:0003713(transcription coactivator activity);GO:0005515(protein binding);GO:0005634(nucleus);GO:0006357(regulation of transcription by RNA polymerase II);GO:0008013(beta-catenin binding);GO:0016592(mediator complex);GO:1903508(positive regulation of nucleic acid-templated transcription);GO:1903508(positive regulation of nucleic acid-templated trans…	04919(Thyroid hormone signaling pathway);04919(Thyroid hormone signaling pathway)	mediator complex subunit 12L [Source:HGNC Symbol;Acc:HGNC:16050]	protein_coding;processed_transcript	0.328392	0.239842	0.251661	1.30452	1.69467	1.1225	0.198922	-2.32973	8.10552e-36	4.27498e-34	down	yes
ENSG00000105486	LIG1	ENST00000599322;ENST00000597146;ENST00000601091;ENST00000596672;ENST00000427526;ENST00000263274;ENST00000596457;ENST00000597901;ENST00000594759;ENST00000613670;ENST00000600055;ENST00000536218;ENST00000596104;ENST00000542460;ENST00000596332;ENST00000595758;ENST00000594067	GO:0000166(nucleotide binding);GO:0003677(DNA binding);GO:0003909(DNA ligase activity);GO:0003910(DNA ligase (ATP) activity);GO:0005524(ATP binding);GO:0005634(nucleus);GO:0005654(nucleoplasm);GO:0005737(cytoplasm);GO:0005739(mitochondrion);GO:0006260(DNA replication);GO:0006266(DNA ligation);GO:0006273(lagging strand elongation);GO:0006281(DNA repair);GO:0006283(transcription-coupled nucleotide-…	03030(DNA replication);03410(Base excision repair);03420(Nucleotide excision repair);03430(Mismatch repair);03430(Mismatch repair)	DNA ligase 1 [Source:HGNC Symbol;Acc:HGNC:6598]	retained_intron;nonsense_mediated_decay;protein_coding;processed_transcript	7.61536	7.61249	7.3061	15.1918	15.8586	14.6608	0.492964	-1.02045	9.75347e-36	5.12065e-34	down	yes
ENSG00000166145	SPINT1	ENST00000562057;ENST00000344051;ENST00000563135;ENST00000568200;ENST00000566642;ENST00000566928;ENST00000569589	GO:0001843(neural tube closure);GO:0001892(embryonic placenta development);GO:0004867(serine-type endopeptidase inhibitor activity);GO:0005515(protein binding);GO:0005576(extracellular region);GO:0005615(extracellular space);GO:0005886(plasma membrane);GO:0010466(negative regulation of peptidase activity);GO:0010951(negative regulation of endopeptidase activity);GO:0016020(membrane);GO:0016021(in…	05202(Transcriptional misregulation in cancer);05215(Prostate cancer);05215(Prostate cancer)	serine peptidase inhibitor, Kunitz type 1 [Source:HGNC Symbol;Acc:HGNC:11246]	protein_coding;retained_intron	0.0969335	0.0466394	0.187372	2.09629	2.21988	2.00247	0.0523759	-4.25495	1.04811e-35	5.49429e-34	down	yes
ENSG00000155363	MOV10	ENST00000468624;ENST00000369644;ENST00000413052;ENST00000496577;ENST00000495374;ENST00000490413;ENST00000494319;ENST00000369645;ENST00000479858;ENST00000465579;ENST00000482545;ENST00000488160;ENST00000357443	GO:0000166(nucleotide binding);GO:0000932(P-body);GO:0003723(RNA binding);GO:0003724(RNA helicase activity);GO:0004386(helicase activity);GO:0005515(protein binding);GO:0005524(ATP binding);GO:0005615(extracellular space);GO:0005634(nucleus);GO:0005737(cytoplasm);GO:0005829(cytosol);GO:0007223(Wnt signaling pathway, calcium modulating pathway);GO:0010494(cytoplasmic stress granule);GO:0010526(neg…	NA	Mov10 RISC complex RNA helicase [Source:HGNC Symbol;Acc:HGNC:7200]	processed_transcript;protein_coding	3.26929	3.11692	3.50815	8.07401	8.0342	7.38297	0.421195	-1.24744	1.09294e-35	5.7206e-34	down	yes
ENSG00000187994	RINL	ENST00000591812;ENST00000593424;ENST00000599911;ENST00000589111;ENST00000596919;ENST00000596961;ENST00000598904;ENST00000602238;ENST00000598048	GO:0001726(ruffle);GO:0005085(guanyl-nucleotide exchange factor activity);GO:0005096(GTPase activator activity);GO:0006897(endocytosis);GO:0015031(protein transport);GO:0015629(actin cytoskeleton);GO:0031410(cytoplasmic vesicle);GO:0042995(cell projection);GO:0043547(positive regulation of GTPase activity);GO:0043547(positive regulation of GTPase activity)	NA	Ras and Rab interactor like [Source:HGNC Symbol;Acc:HGNC:24795]	protein_coding;retained_intron;processed_transcript	4.56727	5.11758	4.49368	13.4124	11.8717	12.5799	0.37446	-1.41712	1.26458e-35	6.60898e-34	down	yes
ENSG00000196387	ZNF140	ENST00000429434;ENST00000536790;ENST00000355557;ENST00000392041;ENST00000319849;ENST00000412146;ENST00000440984	GO:0000122(negative regulation of transcription by RNA polymerase II);GO:0001227(DNA-binding transcription repressor activity, RNA polymerase II-specific);GO:0003676(nucleic acid binding);GO:0003677(DNA binding);GO:0005515(protein binding);GO:0005634(nucleus);GO:0006355(regulation of transcription, DNA-templated);GO:0043565(sequence-specific DNA binding);GO:0046872(metal ion binding);GO:1990837(s…	05168(Herpes simplex virus 1 infection);05168(Herpes simplex virus 1 infection)	zinc finger protein 140 [Source:HGNC Symbol;Acc:HGNC:12925]	protein_coding;nonsense_mediated_decay;processed_transcript	0.937621	0.841606	0.694027	3.26	3.08761	3.00925	0.264325	-1.91961	1.35478e-35	7.059e-34	down	yes
ENSG00000251372	LINC00499	ENST00000661748;ENST00000660826;ENST00000665940;ENST00000662372;ENST00000507145;ENST00000667838;ENST00000662941;ENST00000663528;ENST00000664556;ENST00000671213;ENST00000658827	NA	NA	long intergenic non-protein coding RNA 499 [Source:HGNC Symbol;Acc:HGNC:43436]	lncRNA	0	0	0	2.94671	3.37927	2.81249	3.28283e-05	-14.8947	1.37013e-35	7.12819e-34	down	yes
ENSG00000076003	MCM6	ENST00000264156;ENST00000483902	GO:0000082(G1/S transition of mitotic cell cycle);GO:0000166(nucleotide binding);GO:0000727(double-strand break repair via break-induced replication);GO:0000784(nuclear chromosome, telomeric region);GO:0003677(DNA binding);GO:0003678(DNA helicase activity);GO:0003688(DNA replication origin binding);GO:0003697(single-stranded DNA binding);GO:0004386(helicase activity);GO:0005515(protein binding);G…	03030(DNA replication);04110(Cell cycle);04110(Cell cycle)	minichromosome maintenance complex component 6 [Source:HGNC Symbol;Acc:HGNC:6949]	protein_coding;retained_intron	17.3217	16.508	14.4627	37.6142	39.3183	33.9695	0.435451	-1.19942	1.55564e-35	8.05688e-34	down	yes
ENSG00000178462	TUBAL3	ENST00000380419;ENST00000479328	GO:0000166(nucleotide binding);GO:0000226(microtubule cytoskeleton organization);GO:0000278(mitotic cell cycle);GO:0003924(GTPase activity);GO:0005200(structural constituent of cytoskeleton);GO:0005525(GTP binding);GO:0005737(cytoplasm);GO:0005856(cytoskeleton);GO:0005874(microtubule);GO:0007017(microtubule-based process);GO:0007017(microtubule-based process)	04145(Phagosome);04210(Apoptosis);04530(Tight junction);04540(Gap junction);05130(Pathogenic Escherichia coli infection);05130(Pathogenic Escherichia coli infection)	tubulin alpha like 3 [Source:HGNC Symbol;Acc:HGNC:23534]	protein_coding	11.1379	10.9409	10.5678	30.7655	26.4218	30.3437	0.372972	-1.42286	2.92095e-35	1.51053e-33	down	yes
ENSG00000177685	CRACR2B	ENST00000527763;ENST00000530688;ENST00000525077;ENST00000528694;ENST00000526531;ENST00000534191;ENST00000450448;ENST00000527089;ENST00000530737;ENST00000528542;ENST00000534606	GO:0002115(store-operated calcium entry);GO:0005509(calcium ion binding);GO:0005515(protein binding);GO:0005737(cytoplasm);GO:0034613(cellular protein localization);GO:2001256(regulation of store-operated calcium entry);GO:2001256(regulation of store-operated calcium entry)	NA	calcium release activated channel regulator 2B [Source:HGNC Symbol;Acc:HGNC:28703]	retained_intron;protein_coding	0.100827	0.0949126	0.171204	1.58669	1.24289	1.75569	0.0800264	-3.64338	2.93787e-35	1.51701e-33	down	yes
ENSG00000154978	VOPP1	ENST00000433959;ENST00000428648;ENST00000462326;ENST00000481197;ENST00000625836;ENST00000285279;ENST00000428097;ENST00000455023;ENST00000471168;ENST00000418904;ENST00000453256;ENST00000453112;ENST00000454227;ENST00000417399;ENST00000427700	GO:0005768(endosome);GO:0016020(membrane);GO:0016021(integral component of membrane);GO:0030659(cytoplasmic vesicle membrane);GO:0031301(integral component of organelle membrane);GO:0031410(cytoplasmic vesicle);GO:0031410(cytoplasmic vesicle)	NA	VOPP1 WW domain binding protein [Source:HGNC Symbol;Acc:HGNC:34518]	protein_coding;processed_transcript;retained_intron	44.8201	46.1781	41.4259	93.3977	90.2362	86.7378	0.489786	-1.02978	3.00289e-35	1.54826e-33	down	yes
ENSG00000018408	WWTR1	ENST00000360632;ENST00000475579;ENST00000474080;ENST00000460517;ENST00000479238;ENST00000485244;ENST00000465804	GO:0000122(negative regulation of transcription by RNA polymerase II);GO:0001649(osteoblast differentiation);GO:0001894(tissue homeostasis);GO:0001933(negative regulation of protein phosphorylation);GO:0003015(heart process);GO:0003713(transcription coactivator activity);GO:0003714(transcription corepressor activity);GO:0005515(protein binding);GO:0005634(nucleus);GO:0005654(nucleoplasm);GO:00056…	04390(Hippo signaling pathway);04392(Hippo signaling pathway - multiple species);04392(Hippo signaling pathway - multiple species)	WW domain containing transcription regulator 1 [Source:HGNC Symbol;Acc:HGNC:24042]	protein_coding;processed_transcript;retained_intron	0.430593	0.422175	0.308031	1.75618	1.72489	1.59065	0.228876	-2.12736	3.30082e-35	1.6968e-33	down	yes
ENSG00000080546	SESN1	ENST00000356644;ENST00000520364;ENST00000517548;ENST00000436639;ENST00000523632;ENST00000368971	GO:0001650(fibrillar center);GO:0005515(protein binding);GO:0005634(nucleus);GO:0005654(nucleoplasm);GO:0005737(cytoplasm);GO:0005829(cytosol);GO:0016239(positive regulation of macroautophagy);GO:0016491(oxidoreductase activity);GO:0016684(oxidoreductase activity, acting on peroxide as acceptor);GO:0031932(TORC2 complex);GO:0034198(cellular response to amino acid starvation);GO:0042149(cellular r…	04115(p53 signaling pathway);04211(Longevity regulating pathway);04211(Longevity regulating pathway)	sestrin 1 [Source:HGNC Symbol;Acc:HGNC:21595]	protein_coding;retained_intron;processed_transcript	1.06821	1.28889	1.06713	3.70488	4.0164	3.83999	0.296181	-1.75545	3.43575e-35	1.76353e-33	down	yes
ENSG00000113504	SLC12A7	ENST00000264930;ENST00000514994;ENST00000634447;ENST00000504576;ENST00000510943;ENST00000513223	GO:0005886(plasma membrane);GO:0005887(integral component of plasma membrane);GO:0006811(ion transport);GO:0006813(potassium ion transport);GO:0006884(cell volume homeostasis);GO:0007268(chemical synaptic transmission);GO:0008519(ammonium transmembrane transporter activity);GO:0015293(symporter activity);GO:0015377(cation:chloride symporter activity);GO:0015379(potassium:chloride symporter activi…	04966(Collecting duct acid secretion);04966(Collecting duct acid secretion)	solute carrier family 12 member 7 [Source:HGNC Symbol;Acc:HGNC:10915]	protein_coding;retained_intron;nonsense_mediated_decay	7.1284	7.31329	7.14193	16.2688	17.2855	14.219	0.451792	-1.14627	3.90104e-35	1.99938e-33	down	yes
ENSG00000170035	UBE2E3	ENST00000410062;ENST00000602499;ENST00000392415;ENST00000602837;ENST00000602710;ENST00000602479;ENST00000602291;ENST00000602888;ENST00000602632;ENST00000602762	GO:0000166(nucleotide binding);GO:0000209(protein polyubiquitination);GO:0004842(ubiquitin-protein transferase activity);GO:0005515(protein binding);GO:0005524(ATP binding);GO:0005634(nucleus);GO:0005654(nucleoplasm);GO:0005737(cytoplasm);GO:0005829(cytosol);GO:0016567(protein ubiquitination);GO:0016740(transferase activity);GO:0040008(regulation of growth);GO:0061631(ubiquitin conjugating enzyme…	04120(Ubiquitin mediated proteolysis);04120(Ubiquitin mediated proteolysis)	ubiquitin conjugating enzyme E2 E3 [Source:HGNC Symbol;Acc:HGNC:12479]	protein_coding;processed_transcript;retained_intron	3.26178	3.15361	3.22239	10.8538	8.9228	10.7177	0.316052	-1.66177	4.48165e-35	2.29016e-33	down	yes
ENSG00000111364	DDX55	ENST00000238146;ENST00000421670;ENST00000542286;ENST00000539934;ENST00000545042;ENST00000536079;ENST00000543016;ENST00000544429;ENST00000540763;ENST00000544738;ENST00000354291	GO:0000166(nucleotide binding);GO:0003676(nucleic acid binding);GO:0003723(RNA binding);GO:0003724(RNA helicase activity);GO:0004386(helicase activity);GO:0005515(protein binding);GO:0005524(ATP binding);GO:0005654(nucleoplasm);GO:0005730(nucleolus);GO:0005829(cytosol);GO:0016020(membrane);GO:0016787(hydrolase activity);GO:0016787(hydrolase activity)	NA	DEAD-box helicase 55 [Source:HGNC Symbol;Acc:HGNC:20085]	protein_coding;retained_intron;nonsense_mediated_decay	5.6016	5.01034	5.27279	11.5885	12.7469	11.0877	0.44843	-1.15705	4.63149e-35	2.36323e-33	down	yes
ENSG00000128567	PODXL	ENST00000446198;ENST00000378555;ENST00000490761;ENST00000487965;ENST00000322985;ENST00000484346;ENST00000482581	GO:0001726(ruffle);GO:0005515(protein binding);GO:0005615(extracellular space);GO:0005730(nucleolus);GO:0005737(cytoplasm);GO:0005886(plasma membrane);GO:0005887(integral component of plasma membrane);GO:0005902(microvillus);GO:0007155(cell adhesion);GO:0007162(negative regulation of cell adhesion);GO:0016020(membrane);GO:0016021(integral component of membrane);GO:0016324(apical plasma membrane);…	NA	podocalyxin like [Source:HGNC Symbol;Acc:HGNC:9171]	nonsense_mediated_decay;protein_coding;retained_intron	2.65916	2.65168	2.96891	8.09593	9.53762	6.78081	0.339135	-1.56007	7.34024e-35	3.72882e-33	down	yes
ENSG00000128917	DLL4	ENST00000249749;ENST00000559440;ENST00000557876	GO:0000122(negative regulation of transcription by RNA polymerase II);GO:0001525(angiogenesis);GO:0001569(branching involved in blood vessel morphogenesis);GO:0001974(blood vessel remodeling);GO:0003180(aortic valve morphogenesis);GO:0003208(cardiac ventricle morphogenesis);GO:0003209(cardiac atrium morphogenesis);GO:0003222(ventricular trabecula myocardium morphogenesis);GO:0003344(pericardium m…	01522(Endocrine resistance);04330(Notch signaling pathway);04658(Th1 and Th2 cell differentiation);05200(Pathways in cancer);05224(Breast cancer);05224(Breast cancer)	delta like canonical Notch ligand 4 [Source:HGNC Symbol;Acc:HGNC:2910]	protein_coding;retained_intron	0.120211	0.159807	0.15357	1.33658	1.24509	1.06961	0.11875	-3.074	7.37962e-35	3.74331e-33	down	yes
ENSG00000139880	CDH24	ENST00000485922;ENST00000487137;ENST00000397359;ENST00000554034;ENST00000267383	GO:0000902(cell morphogenesis);GO:0005509(calcium ion binding);GO:0005886(plasma membrane);GO:0005911(cell-cell junction);GO:0005912(adherens junction);GO:0007043(cell-cell junction assembly);GO:0007155(cell adhesion);GO:0007156(homophilic cell adhesion via plasma membrane adhesion molecules);GO:0016020(membrane);GO:0016021(integral component of membrane);GO:0016339(calcium-dependent cell-cell ad…	NA	cadherin 24 [Source:HGNC Symbol;Acc:HGNC:14265]	processed_transcript;protein_coding	0.71479	0.86234	0.94127	3.42435	3.57333	3.65881	0.236326	-2.08115	8.15591e-35	4.13101e-33	down	yes
ENSG00000008441	NFIX	ENST00000360105;ENST00000587260;ENST00000358552;ENST00000676441;ENST00000397661;ENST00000590027;ENST00000588228	GO:0000122(negative regulation of transcription by RNA polymerase II);GO:0000790(nuclear chromatin);GO:0000981(DNA-binding transcription factor activity, RNA polymerase II-specific);GO:0003677(DNA binding);GO:0003700(DNA-binding transcription factor activity);GO:0005515(protein binding);GO:0005634(nucleus);GO:0005654(nucleoplasm);GO:0006260(DNA replication);GO:0006355(regulation of transcription,…	NA	nuclear factor I X [Source:HGNC Symbol;Acc:HGNC:7788]	protein_coding	0.118406	0.0934467	0.159129	0.972603	1.31456	1.04015	0.111496	-3.16494	9.26342e-35	4.67823e-33	down	yes
ENSG00000104043	ATP8B4	ENST00000674213;ENST00000557955;ENST00000561385;ENST00000559726;ENST00000558458;ENST00000560437;ENST00000284509;ENST00000558203;ENST00000560161;ENST00000558906;ENST00000558024;ENST00000560354;ENST00000559998;ENST00000558959;ENST00000561104	GO:0000166(nucleotide binding);GO:0000287(magnesium ion binding);GO:0005524(ATP binding);GO:0005794(Golgi apparatus);GO:0005802(trans-Golgi network);GO:0005886(plasma membrane);GO:0006869(lipid transport);GO:0007030(Golgi organization);GO:0015914(phospholipid transport);GO:0016020(membrane);GO:0016021(integral component of membrane);GO:0034204(lipid translocation);GO:0035579(specific granule memb…	NA	ATPase phospholipid transporting 8B4 (putative) [Source:HGNC Symbol;Acc:HGNC:13536]	protein_coding;nonsense_mediated_decay;retained_intron;processed_transcript	1.00516	0.719477	0.632355	3.37669	3.88423	2.824	0.233715	-2.09718	1.00836e-34	5.08501e-33	down	yes
ENSG00000144045	DQX1	ENST00000473508;ENST00000404568;ENST00000393951;ENST00000451518;ENST00000495597;ENST00000418139;ENST00000483555	GO:0000166(nucleotide binding);GO:0003678(DNA helicase activity);GO:0003723(RNA binding);GO:0004386(helicase activity);GO:0005524(ATP binding);GO:0005634(nucleus);GO:0005681(spliceosomal complex);GO:0016787(hydrolase activity);GO:0032508(DNA duplex unwinding);GO:0032508(DNA duplex unwinding)	NA	DEAQ-box RNA dependent ATPase 1 [Source:HGNC Symbol;Acc:HGNC:20410]	retained_intron;protein_coding;processed_transcript;nonsense_mediated_decay	0.431059	0.382281	0.432628	3.31718	2.8097	2.22762	0.149137	-2.74529	1.0743e-34	5.40959e-33	down	yes
ENSG00000244620	AC246787	ENST00000414005;ENST00000418566	NA	NA	novel transcript	lncRNA	3.80914	4.54176	3.00028	22.3689	20.5486	19.9182	0.180649	-2.46874	1.08607e-34	5.46093e-33	down	yes
ENSG00000168243	GNG4	ENST00000391854;ENST00000366597	GO:0003924(GTPase activity);GO:0005515(protein binding);GO:0005834(heterotrimeric G-protein complex);GO:0005886(plasma membrane);GO:0007165(signal transduction);GO:0007186(G protein-coupled receptor signaling pathway);GO:0008277(regulation of G protein-coupled receptor signaling pathway);GO:0016020(membrane);GO:0030308(negative regulation of cell growth);GO:0031680(G-protein beta/gamma-subunit co…	04014(Ras signaling pathway);04062(Chemokine signaling pathway);04151(PI3K-Akt signaling pathway);04371(Apelin signaling pathway);04713(Circadian entrainment);04723(Retrograde endocannabinoid signaling);04724(Glutamatergic synapse);04725(Cholinergic synapse);04726(Serotonergic synapse);04727(GABAergic synapse);04728(Dopaminergic synapse);04926(Relaxin signaling pathway);05032(Morphine addiction);…	G protein subunit gamma 4 [Source:HGNC Symbol;Acc:HGNC:4407]	protein_coding	0.352724	0.47904	0.392975	2.21523	1.96352	1.96709	0.199279	-2.32714	1.13888e-34	5.70978e-33	down	yes
ENSG00000138172	CALHM2	ENST00000369788;ENST00000474797;ENST00000480642;ENST00000463878;ENST00000461631;ENST00000260743;ENST00000494180	GO:0005261(cation channel activity);GO:0005887(integral component of plasma membrane);GO:0006811(ion transport);GO:0016020(membrane);GO:0016021(integral component of membrane);GO:0034220(ion transmembrane transport);GO:0043065(positive regulation of apoptotic process);GO:0098655(cation transmembrane transport);GO:0098655(cation transmembrane transport)	NA	calcium homeostasis modulator family member 2 [Source:HGNC Symbol;Acc:HGNC:23493]	protein_coding;processed_transcript	1.27871	1.35993	1.65689	5.94157	5.30722	6.22913	0.245769	-2.02463	1.17013e-34	5.85794e-33	down	yes
ENSG00000135643	KCNMB4	ENST00000258111;ENST00000531884	GO:0001508(action potential);GO:0005513(detection of calcium ion);GO:0005515(protein binding);GO:0005886(plasma membrane);GO:0005887(integral component of plasma membrane);GO:0006811(ion transport);GO:0006813(potassium ion transport);GO:0007268(chemical synaptic transmission);GO:0008076(voltage-gated potassium channel complex);GO:0015269(calcium-activated potassium channel activity);GO:0015459(po…	04022(cGMP-PKG signaling pathway);04270(Vascular smooth muscle contraction);04911(Insulin secretion);04911(Insulin secretion)	potassium calcium-activated channel subfamily M regulatory beta subunit 4 [Source:HGNC Symbol;Acc:HGNC:6289]	protein_coding;nonsense_mediated_decay	0.314219	0.314613	0.220794	1.70867	1.70036	1.69792	0.166367	-2.58756	1.22283e-34	6.10406e-33	down	yes
ENSG00000114450	GNB4	ENST00000676128;ENST00000232564;ENST00000674927;ENST00000466899;ENST00000465153	GO:0005515(protein binding);GO:0005737(cytoplasm);GO:0005765(lysosomal membrane);GO:0005829(cytosol);GO:0005834(heterotrimeric G-protein complex);GO:0006457(protein folding);GO:0007165(signal transduction);GO:0007186(G protein-coupled receptor signaling pathway);GO:0021762(substantia nigra development);GO:0031682(G-protein gamma-subunit binding);GO:0044877(protein-containing complex binding);GO:0…	04014(Ras signaling pathway);04062(Chemokine signaling pathway);04151(PI3K-Akt signaling pathway);04371(Apelin signaling pathway);04713(Circadian entrainment);04723(Retrograde endocannabinoid signaling);04724(Glutamatergic synapse);04725(Cholinergic synapse);04726(Serotonergic synapse);04727(GABAergic synapse);04728(Dopaminergic synapse);04926(Relaxin signaling pathway);05032(Morphine addiction);…	G protein subunit beta 4 [Source:HGNC Symbol;Acc:HGNC:20731]	protein_coding	0.300039	0.184752	0.249282	1.50971	1.79175	1.22631	0.162127	-2.6248	1.32861e-34	6.62249e-33	down	yes
ENSG00000186810	CXCR3	ENST00000373693;ENST00000373691	GO:0001525(angiogenesis);GO:0002685(regulation of leukocyte migration);GO:0004930(G protein-coupled receptor activity);GO:0004950(chemokine receptor activity);GO:0005515(protein binding);GO:0005737(cytoplasm);GO:0005886(plasma membrane);GO:0005887(integral component of plasma membrane);GO:0006915(apoptotic process);GO:0006935(chemotaxis);GO:0006954(inflammatory response);GO:0006955(immune respons…	04060(Cytokine-cytokine receptor interaction);04062(Chemokine signaling pathway);04062(Chemokine signaling pathway)	C-X-C motif chemokine receptor 3 [Source:HGNC Symbol;Acc:HGNC:4540]	protein_coding	0.439415	0.314397	0.468239	3.4668	3.05973	3.75392	0.118871	-3.07253	1.616e-34	8.04339e-33	down	yes
ENSG00000162065	TBC1D24	ENST00000567020;ENST00000566853;ENST00000627285;ENST00000636980;ENST00000630263;ENST00000646147	GO:0005096(GTPase activator activity);GO:0005515(protein binding);GO:0005737(cytoplasm);GO:0005886(plasma membrane);GO:0016020(membrane);GO:0030054(cell junction);GO:0030659(cytoplasmic vesicle membrane);GO:0031175(neuron projection development);GO:0031410(cytoplasmic vesicle);GO:0031594(neuromuscular junction);GO:0036475(neuron death in response to oxidative stress);GO:0042995(cell projection);G…	NA	TBC1 domain family member 24 [Source:HGNC Symbol;Acc:HGNC:29203]	protein_coding;processed_transcript;nonsense_mediated_decay	1.57124	1.41694	1.57166	3.66571	4.11134	3.41856	0.407289	-1.29588	1.71811e-34	8.52702e-33	down	yes
ENSG00000137573	SULF1	ENST00000458141;ENST00000402687;ENST00000531512;ENST00000530674;ENST00000525061;ENST00000521946;ENST00000260128;ENST00000525999;ENST00000534088;ENST00000532015;ENST00000528783;ENST00000528286;ENST00000526654	GO:0001822(kidney development);GO:0001937(negative regulation of endothelial cell proliferation);GO:0002063(chondrocyte development);GO:0003094(glomerular filtration);GO:0003824(catalytic activity);GO:0004065(arylsulfatase activity);GO:0005509(calcium ion binding);GO:0005539(glycosaminoglycan binding);GO:0005615(extracellular space);GO:0005783(endoplasmic reticulum);GO:0005794(Golgi apparatus);GO…	NA	sulfatase 1 [Source:HGNC Symbol;Acc:HGNC:20391]	protein_coding;nonsense_mediated_decay;retained_intron;processed_transcript	0.0320086	0.0213564	0.0391895	0.448866	0.478894	0.40206	0.0695993	-3.84478	2.05822e-34	1.01857e-32	down	yes
ENSG00000147155	EBP	ENST00000498425;ENST00000466461;ENST00000276096;ENST00000446158;ENST00000495186;ENST00000414061	GO:0000247(C-8 sterol isomerase activity);GO:0001501(skeletal system development);GO:0004769(steroid delta-isomerase activity);GO:0004888(transmembrane signaling receptor activity);GO:0005515(protein binding);GO:0005634(nucleus);GO:0005635(nuclear envelope);GO:0005783(endoplasmic reticulum);GO:0005789(endoplasmic reticulum membrane);GO:0005887(integral component of plasma membrane);GO:0006629(lip…	00100(Steroid biosynthesis);00100(Steroid biosynthesis)	EBP cholestenol delta-isomerase [Source:HGNC Symbol;Acc:HGNC:3133]	processed_transcript;protein_coding	20.1975	20.8379	18.0408	60.9825	50.1854	64.3748	0.336534	-1.57117	2.51208e-34	1.23962e-32	down	yes
ENSG00000006468	ETV1	ENST00000405218;ENST00000430479;ENST00000493831;ENST00000476355;ENST00000403527;ENST00000242066;ENST00000483075;ENST00000405358;ENST00000433547;ENST00000403685;ENST00000472931;ENST00000485475	GO:0000790(nuclear chromatin);GO:0000978(RNA polymerase II cis-regulatory region sequence-specific DNA binding);GO:0000981(DNA-binding transcription factor activity, RNA polymerase II-specific);GO:0001228(DNA-binding transcription activator activity, RNA polymerase II-specific);GO:0003677(DNA binding);GO:0003700(DNA-binding transcription factor activity);GO:0005515(protein binding);GO:0005634(nuc…	05202(Transcriptional misregulation in cancer);05202(Transcriptional misregulation in cancer)	ETS variant transcription factor 1 [Source:HGNC Symbol;Acc:HGNC:3490]	protein_coding;retained_intron;processed_transcript	0.127726	0.168192	0.12036	0.79629	0.97613	0.789472	0.162489	-2.62159	3.05485e-34	1.5053e-32	down	yes
ENSG00000051128	HOMER3	ENST00000392351;ENST00000599097;ENST00000596482;ENST00000599808;ENST00000595756;ENST00000433218;ENST00000539827;ENST00000594439;ENST00000542541	GO:0005515(protein binding);GO:0005575(cellular_component);GO:0005737(cytoplasm);GO:0005829(cytosol);GO:0005886(plasma membrane);GO:0006605(protein targeting);GO:0007216(G protein-coupled glutamate receptor signaling pathway);GO:0008022(protein C-terminus binding);GO:0014069(postsynaptic density);GO:0019904(protein domain specific binding);GO:0030054(cell junction);GO:0030425(dendrite);GO:0032703…	04068(FoxO signaling pathway);04724(Glutamatergic synapse);04724(Glutamatergic synapse)	homer scaffold protein 3 [Source:HGNC Symbol;Acc:HGNC:17514]	protein_coding;retained_intron	0.398152	0.331263	0.272145	2.43204	2.06417	2.77709	0.137704	-2.86036	3.52627e-34	1.73511e-32	down	yes
ENSG00000158201	ABHD3	ENST00000578270;ENST00000579982;ENST00000580981;ENST00000289119;ENST00000580477;ENST00000577928;ENST00000577564;ENST00000579875	GO:0004623(phospholipase A2 activity);GO:0005575(cellular_component);GO:0005886(plasma membrane);GO:0006629(lipid metabolic process);GO:0006656(phosphatidylcholine biosynthetic process);GO:0008126(acetylesterase activity);GO:0008970(phospholipase A1 activity);GO:0016020(membrane);GO:0016021(integral component of membrane);GO:0016787(hydrolase activity);GO:0034338(short-chain carboxylesterase acti…	NA	abhydrolase domain containing 3, phospholipase [Source:HGNC Symbol;Acc:HGNC:18718]	protein_coding;retained_intron;processed_transcript	2.62608	2.37413	2.19618	6.47398	6.87818	6.13146	0.369356	-1.43692	3.66801e-34	1.80229e-32	down	yes
ENSG00000115415	STAT1	ENST00000673858;ENST00000673942;ENST00000674153;ENST00000674080;ENST00000673847;ENST00000409465;ENST00000424722;ENST00000673762;ENST00000452281;ENST00000674081;ENST00000392322;ENST00000674028;ENST00000673816;ENST00000673832;ENST00000673638;ENST00000673863;ENST00000392323;ENST00000464072;ENST00000673859;ENST00000673952;ENST00000432058;ENST00000361099	GO:0000122(negative regulation of transcription by RNA polymerase II);GO:0000790(nuclear chromatin);GO:0000978(RNA polymerase II cis-regulatory region sequence-specific DNA binding);GO:0000979(RNA polymerase II core promoter sequence-specific DNA binding);GO:0000981(DNA-binding transcription factor activity, RNA polymerase II-specific);GO:0001228(DNA-binding transcription activator activity, RNA …	04062(Chemokine signaling pathway);04217(Necroptosis);04380(Osteoclast differentiation);04620(Toll-like receptor signaling pathway);04621(NOD-like receptor signaling pathway);04625(C-type lectin receptor signaling pathway);04630(Jak-STAT signaling pathway);04658(Th1 and Th2 cell differentiation);04659(Th17 cell differentiation);04917(Prolactin signaling pathway);04919(Thyroid hormone signaling pa…	signal transducer and activator of transcription 1 [Source:HGNC Symbol;Acc:HGNC:11362]	nonsense_mediated_decay;protein_coding;processed_transcript;retained_intron	5.57171	5.26014	5.50438	12.7945	14.8116	11.1997	0.420974	-1.2482	3.69183e-34	1.80884e-32	down	yes
ENSG00000143816	WNT9A	ENST00000272164	GO:0005102(signaling receptor binding);GO:0005109(frizzled binding);GO:0005125(cytokine activity);GO:0005515(protein binding);GO:0005576(extracellular region);GO:0005615(extracellular space);GO:0007093(mitotic cell cycle checkpoint);GO:0007267(cell-cell signaling);GO:0007275(multicellular organism development);GO:0008285(negative regulation of cell population proliferation);GO:0016055(Wnt signali…	04150(mTOR signaling pathway);04310(Wnt signaling pathway);04390(Hippo signaling pathway);04550(Signaling pathways regulating pluripotency of stem cells);04916(Melanogenesis);04934(Cushing syndrome);05165(Human papillomavirus infection);05200(Pathways in cancer);05205(Proteoglycans in cancer);05217(Basal cell carcinoma);05224(Breast cancer);05225(Hepatocellular carcinoma);05226(Gastric cancer)	Wnt family member 9A [Source:HGNC Symbol;Acc:HGNC:12778]	protein_coding	4.37878	4.47486	4.06345	9.91987	11.2036	10.0612	0.414214	-1.27155	3.88497e-34	1.90077e-32	down	yes
ENSG00000028137	TNFRSF1B	ENST00000376259;ENST00000492361;ENST00000489921;ENST00000536782	GO:0002718(regulation of cytokine production involved in immune response);GO:0002724(regulation of T cell cytokine production);GO:0002947(tumor necrosis factor receptor superfamily complex);GO:0003176(aortic valve development);GO:0003177(pulmonary valve development);GO:0003332(negative regulation of extracellular matrix constituent secretion);GO:0005031(tumor necrosis factor-activated receptor ac…	04060(Cytokine-cytokine receptor interaction);04668(TNF signaling pathway);04920(Adipocytokine signaling pathway);05014(Amyotrophic lateral sclerosis (ALS));05170(Human immunodeficiency virus 1 infection);05170(Human immunodeficiency virus 1 infection)	TNF receptor superfamily member 1B [Source:HGNC Symbol;Acc:HGNC:11917]	protein_coding;processed_transcript	3.25017	3.44745	3.07414	8.89561	8.96863	7.71675	0.381993	-1.38838	4.9015e-34	2.39472e-32	down	yes
ENSG00000172965	MIR4435-2HG	ENST00000669515;ENST00000442293;ENST00000409569;ENST00000645051;ENST00000656416;ENST00000419736;ENST00000674087;ENST00000673654;ENST00000603827;ENST00000643766;ENST00000664422;ENST00000622940;ENST00000674026;ENST00000603310;ENST00000431385;ENST00000661707;ENST00000658936;ENST00000605570;ENST00000662384;ENST00000673700;ENST00000673775;ENST00000661655;ENST00000673964;ENST00000666204;ENST00000662889…	NA	NA	MIR4435-2 host gene [Source:HGNC Symbol;Acc:HGNC:35163]	lncRNA;retained_intron	0.121269	0.101827	0.124323	0.429024	0.422045	0.475804	0.261832	-1.93328	5.92991e-34	2.88492e-32	down	yes
ENSG00000107742	SPOCK2	ENST00000317376;ENST00000469121;ENST00000460053;ENST00000412663;ENST00000463279;ENST00000536168	GO:0005509(calcium ion binding);GO:0005515(protein binding);GO:0005539(glycosaminoglycan binding);GO:0005576(extracellular region);GO:0007416(synapse assembly);GO:0008191(metalloendopeptidase inhibitor activity);GO:0010811(positive regulation of cell-substrate adhesion);GO:0010951(negative regulation of endopeptidase activity);GO:0019800(peptide cross-linking via chondroitin 4-sulfate glycosamino…	NA	SPARC (osteonectin), cwcv and kazal like domains proteoglycan 2 [Source:HGNC Symbol;Acc:HGNC:13564]	protein_coding;processed_transcript	0.985297	0.863562	0.968315	3.13134	3.17304	2.60999	0.316026	-1.66188	7.33944e-34	3.56061e-32	down	yes
ENSG00000189058	APOD	ENST00000343267;ENST00000463719;ENST00000458447;ENST00000453131	GO:0000302(response to reactive oxygen species);GO:0001525(angiogenesis);GO:0005319(lipid transporter activity);GO:0005515(protein binding);GO:0005576(extracellular region);GO:0005615(extracellular space);GO:0005737(cytoplasm);GO:0005783(endoplasmic reticulum);GO:0006006(glucose metabolic process);GO:0006629(lipid metabolic process);GO:0006869(lipid transport);GO:0007420(brain development);GO:000…	NA	apolipoprotein D [Source:HGNC Symbol;Acc:HGNC:612]	protein_coding;retained_intron;nonsense_mediated_decay	1.91703	2.63979	2.10923	9.52693	8.55546	10.2078	0.235631	-2.0854	7.35317e-34	3.56226e-32	down	yes
ENSG00000114948	ADAM23	ENST00000264377;ENST00000374415;ENST00000444281	GO:0004222(metalloendopeptidase activity);GO:0005178(integrin binding);GO:0005515(protein binding);GO:0005576(extracellular region);GO:0005886(plasma membrane);GO:0005887(integral component of plasma membrane);GO:0006508(proteolysis);GO:0007155(cell adhesion);GO:0007417(central nervous system development);GO:0008237(metallopeptidase activity);GO:0016020(membrane);GO:0016021(integral component of …	NA	ADAM metallopeptidase domain 23 [Source:HGNC Symbol;Acc:HGNC:202]	protein_coding	0.937032	0.972439	1.11197	3.22033	3.60665	2.90192	0.310563	-1.68704	9.56069e-34	4.6252e-32	down	yes
ENSG00000124813	RUNX2	ENST00000646519;ENST00000371432;ENST00000483377;ENST00000478660;ENST00000647337;ENST00000483243;ENST00000359524;ENST00000371438;ENST00000625924;ENST00000371436;ENST00000576263	GO:0000790(nuclear chromatin);GO:0000976(transcription regulatory region sequence-specific DNA binding);GO:0000978(RNA polymerase II cis-regulatory region sequence-specific DNA binding);GO:0000981(DNA-binding transcription factor activity, RNA polymerase II-specific);GO:0001228(DNA-binding transcription activator activity, RNA polymerase II-specific);GO:0001501(skeletal system development);GO:000…	04928(Parathyroid hormone synthesis, secretion and action);05202(Transcriptional misregulation in cancer);05202(Transcriptional misregulation in cancer)	RUNX family transcription factor 2 [Source:HGNC Symbol;Acc:HGNC:10472]	nonsense_mediated_decay;protein_coding;processed_transcript	2.61161	2.2619	2.75311	6.71948	8.34076	6.39085	0.355535	-1.49194	1.38803e-33	6.68679e-32	down	yes
ENSG00000173706	HEG1	ENST00000311127;ENST00000488654;ENST00000487661;ENST00000650592;ENST00000482699;ENST00000477536	GO:0001570(vasculogenesis);GO:0001701(in utero embryonic development);GO:0001885(endothelial cell development);GO:0001886(endothelial cell morphogenesis);GO:0001944(vasculature development);GO:0001945(lymph vessel development);GO:0003017(lymph circulation);GO:0003209(cardiac atrium morphogenesis);GO:0003222(ventricular trabecula myocardium morphogenesis);GO:0003281(ventricular septum development)…	NA	heart development protein with EGF like domains 1 [Source:HGNC Symbol;Acc:HGNC:29227]	protein_coding;retained_intron;processed_transcript;nonsense_mediated_decay	0.473211	0.3417	0.429539	2.02046	2.96842	1.69084	0.186303	-2.42428	1.78277e-33	8.5645e-32	down	yes
ENSG00000275426	AC253576	ENST00000618815	NA	NA	novel transcript	lncRNA	0.090477	0	0	12.1667	10.556	10.2081	0.00274749	-8.50767	2.21762e-33	1.06239e-31	down	yes
ENSG00000128578	STRIP2	ENST00000249344;ENST00000435494;ENST00000465033	GO:0003674(molecular_function);GO:0005737(cytoplasm);GO:0005829(cytosol);GO:0007010(cytoskeleton organization);GO:0008360(regulation of cell shape);GO:0016477(cell migration);GO:0016477(cell migration)	NA	striatin interacting protein 2 [Source:HGNC Symbol;Acc:HGNC:22209]	protein_coding;retained_intron	0.859447	0.828609	0.874152	2.7633	3.79378	2.85183	0.272317	-1.87664	3.33803e-33	1.58375e-31	down	yes
ENSG00000188807	TMEM201	ENST00000340305;ENST00000416541;ENST00000340381;ENST00000508400;ENST00000510900	GO:0000922(spindle pole);GO:0005521(lamin binding);GO:0005634(nucleus);GO:0005637(nuclear inner membrane);GO:0005639(integral component of nuclear inner membrane);GO:0005737(cytoplasm);GO:0005856(cytoskeleton);GO:0007097(nuclear migration);GO:0010761(fibroblast migration);GO:0016020(membrane);GO:0016021(integral component of membrane);GO:0030473(nuclear migration along microtubule);GO:0031965(nuc…	NA	transmembrane protein 201 [Source:HGNC Symbol;Acc:HGNC:33719]	protein_coding;nonsense_mediated_decay;processed_transcript	2.13579	2.09595	1.97973	4.80732	5.04252	4.76016	0.425153	-1.23395	3.73124e-33	1.76545e-31	down	yes
ENSG00000117400	MPL	ENST00000638732;ENST00000643351;ENST00000372470;ENST00000413998	GO:0001780(neutrophil homeostasis);GO:0004896(cytokine receptor activity);GO:0005515(protein binding);GO:0005794(Golgi apparatus);GO:0005886(plasma membrane);GO:0009986(cell surface);GO:0016020(membrane);GO:0016021(integral component of membrane);GO:0019221(cytokine-mediated signaling pathway);GO:0031965(nuclear membrane);GO:0035702(monocyte homeostasis);GO:0038163(thrombopoietin-mediated signali…	04060(Cytokine-cytokine receptor interaction);04630(Jak-STAT signaling pathway);04630(Jak-STAT signaling pathway)	MPL proto-oncogene, thrombopoietin receptor [Source:HGNC Symbol;Acc:HGNC:7217]	retained_intron;protein_coding	4.72635	3.63771	4.89997	13.091	13.8416	11.8007	0.342446	-1.54605	6.09562e-33	2.86843e-31	down	yes
ENSG00000204186	ZDBF2	ENST00000649441;ENST00000649285;ENST00000649650;ENST00000649289;ENST00000649525	GO:0003676(nucleic acid binding);GO:0008270(zinc ion binding);GO:0046872(metal ion binding);GO:0046872(metal ion binding)	NA	zinc finger DBF-type containing 2 [Source:HGNC Symbol;Acc:HGNC:29313]	protein_coding;nonsense_mediated_decay	0.0740878	0.0822539	0.0520585	0.677633	0.865092	0.484462	0.102803	-3.28205	6.73891e-33	3.16252e-31	down	yes
ENSG00000196437	ZNF569	ENST00000392149;ENST00000316950;ENST00000448051;ENST00000591710;ENST00000591073;ENST00000392150;ENST00000592490	GO:0003676(nucleic acid binding);GO:0003677(DNA binding);GO:0005515(protein binding);GO:0005634(nucleus);GO:0006355(regulation of transcription, DNA-templated);GO:0046872(metal ion binding);GO:0046872(metal ion binding)	05168(Herpes simplex virus 1 infection);05168(Herpes simplex virus 1 infection)	zinc finger protein 569 [Source:HGNC Symbol;Acc:HGNC:24737]	protein_coding;processed_transcript	0.228949	0.225993	0.15945	1.30266	1.3527	1.36477	0.152829	-2.71001	6.86446e-33	3.21706e-31	down	yes
ENSG00000131650	KREMEN2	ENST00000303746;ENST00000575769;ENST00000572045;ENST00000319500	GO:0005886(plasma membrane);GO:0016020(membrane);GO:0016021(integral component of membrane);GO:0016055(Wnt signaling pathway);GO:0030279(negative regulation of ossification);GO:0031901(early endosome membrane);GO:0060173(limb development);GO:0090090(negative regulation of canonical Wnt signaling pathway);GO:0090090(negative regulation of canonical Wnt signaling pathway)	NA	kringle containing transmembrane protein 2 [Source:HGNC Symbol;Acc:HGNC:18797]	protein_coding	0.991572	1.2124	1.45399	6.96625	5.51217	7.79802	0.180405	-2.47069	7.16029e-33	3.35115e-31	down	yes
ENSG00000027075	PRKCH	ENST00000332981;ENST00000640011;ENST00000555382;ENST00000555110;ENST00000557559	GO:0000166(nucleotide binding);GO:0004672(protein kinase activity);GO:0004674(protein serine/threonine kinase activity);GO:0004697(protein kinase C activity);GO:0004698(calcium-dependent protein kinase C activity);GO:0005515(protein binding);GO:0005524(ATP binding);GO:0005737(cytoplasm);GO:0005829(cytosol);GO:0005886(plasma membrane);GO:0006468(protein phosphorylation);GO:0007165(signal transduct…	04270(Vascular smooth muscle contraction);04750(Inflammatory mediator regulation of TRP channels);04750(Inflammatory mediator regulation of TRP channels)	protein kinase C eta [Source:HGNC Symbol;Acc:HGNC:9403]	protein_coding;processed_transcript	0.0223745	0.0210265	0.0223875	0.409696	0.409555	0.332322	0.0571293	-4.12963	8.86087e-33	4.11911e-31	down	yes
ENSG00000183054	RGPD6	ENST00000329516;ENST00000463822;ENST00000330331;ENST00000459645;ENST00000446930;ENST00000484024;ENST00000473101;ENST00000455695;ENST00000480894;ENST00000437167	GO:0005096(GTPase activator activity);GO:0005515(protein binding);GO:0005634(nucleus);GO:0005643(nuclear pore);GO:0005737(cytoplasm);GO:0006607(NLS-bearing protein import into nucleus);GO:0008536(Ran GTPase binding);GO:0043547(positive regulation of GTPase activity);GO:0046907(intracellular transport);GO:0046907(intracellular transport)	NA	RANBP2 like and GRIP domain containing 6 [Source:HGNC Symbol;Acc:HGNC:32419]	protein_coding;retained_intron;nonsense_mediated_decay	1.08554	1.16208	1.06814	3.70998	4.61095	2.88544	0.295882	-1.75691	1.31984e-32	6.09441e-31	down	yes
ENSG00000132563	REEP2	ENST00000504163;ENST00000254901;ENST00000378339;ENST00000510467;ENST00000512126;ENST00000507635;ENST00000613650;ENST00000503379;ENST00000464751;ENST00000506158	GO:0005515(protein binding);GO:0005783(endoplasmic reticulum);GO:0005789(endoplasmic reticulum membrane);GO:0005881(cytoplasmic microtubule);GO:0005887(integral component of plasma membrane);GO:0008017(microtubule binding);GO:0016020(membrane);GO:0016021(integral component of membrane);GO:0031883(taste receptor binding);GO:0032386(regulation of intracellular transport);GO:0032596(protein transpor…	NA	receptor accessory protein 2 [Source:HGNC Symbol;Acc:HGNC:17975]	retained_intron;protein_coding;processed_transcript	2.53879	2.27367	2.77177	9.31866	7.52825	9.40913	0.288857	-1.79157	1.34581e-32	6.20604e-31	down	yes
ENSG00000123066	MED13L	ENST00000649378;ENST00000281928;ENST00000650091;ENST00000548784;ENST00000649655;ENST00000552023;ENST00000649146;ENST00000650443;ENST00000648173;ENST00000648825;ENST00000548694;ENST00000648916;ENST00000649937;ENST00000649775;ENST00000649762;ENST00000551197;ENST00000648379;ENST00000647567;ENST00000647927;ENST00000649607;ENST00000650226;ENST00000648762;ENST00000648737;ENST00000549755;ENST00000549786…	GO:0003712(transcription coregulator activity);GO:0005634(nucleus);GO:0006357(regulation of transcription by RNA polymerase II);GO:0016592(mediator complex);GO:0016592(mediator complex)	04919(Thyroid hormone signaling pathway);04919(Thyroid hormone signaling pathway)	mediator complex subunit 13L [Source:HGNC Symbol;Acc:HGNC:22962]	retained_intron;protein_coding;processed_transcript;nonsense_mediated_decay	1.43378	1.18382	1.51164	4.81021	6.51804	3.78652	0.273192	-1.87201	1.36391e-32	6.28109e-31	down	yes
ENSG00000277053	GTF2IP1	ENST00000621948;ENST00000622829;ENST00000618412;ENST00000620866;ENST00000614592;ENST00000615592;ENST00000619312;ENST00000611799;ENST00000616377;ENST00000622399	NA	NA	general transcription factor IIi pseudogene 1 [Source:HGNC Symbol;Acc:HGNC:4660]	retained_intron;processed_transcript;transcribed_unprocessed_pseudogene	10.9116	11.8323	11.9768	26.3733	32.0717	24.3174	0.419522	-1.25318	5.04877e-32	2.29443e-30	down	yes
ENSG00000119681	LTBP2	ENST00000553939;ENST00000261978;ENST00000554861	GO:0005201(extracellular matrix structural constituent);GO:0005509(calcium ion binding);GO:0005515(protein binding);GO:0005576(extracellular region);GO:0005615(extracellular space);GO:0006605(protein targeting);GO:0007179(transforming growth factor beta receptor signaling pathway);GO:0008201(heparin binding);GO:0009306(protein secretion);GO:0019838(growth factor binding);GO:0031012(extracellular …	NA	latent transforming growth factor beta binding protein 2 [Source:HGNC Symbol;Acc:HGNC:6715]	nonsense_mediated_decay;protein_coding;retained_intron	0.571791	0.556078	0.60776	1.71251	2.11683	1.76569	0.310209	-1.68869	5.46596e-32	2.4775e-30	down	yes
ENSG00000071967	CYBRD1	ENST00000321348;ENST00000468308;ENST00000494587;ENST00000409484;ENST00000474182;ENST00000375252	GO:0000293(ferric-chelate reductase activity);GO:0005515(protein binding);GO:0005765(lysosomal membrane);GO:0005886(plasma membrane);GO:0006879(cellular iron ion homeostasis);GO:0010039(response to iron ion);GO:0016020(membrane);GO:0016021(integral component of membrane);GO:0016491(oxidoreductase activity);GO:0031526(brush border membrane);GO:0046872(metal ion binding);GO:0055114(oxidation-reduct…	04978(Mineral absorption);04978(Mineral absorption)	cytochrome b reductase 1 [Source:HGNC Symbol;Acc:HGNC:20797]	protein_coding;processed_transcript	0.57763	0.659587	0.470164	2.69309	2.74729	2.1399	0.22524	-2.15047	5.72903e-32	2.59333e-30	down	yes
ENSG00000271857	AL096865	ENST00000606796	NA	NA	novel transcript, antisense to RUNX2	lncRNA	1.26594	1.15219	1.38717	7.24031	6.98391	7.92693	0.171788	-2.5413	5.8165e-32	2.62947e-30	down	yes
ENSG00000115183	TANC1	ENST00000263635;ENST00000470074;ENST00000496406;ENST00000464096;ENST00000465963	GO:0005515(protein binding);GO:0007520(myoblast fusion);GO:0008542(visual learning);GO:0014069(postsynaptic density);GO:0030054(cell junction);GO:0030425(dendrite);GO:0043025(neuronal cell body);GO:0043679(axon terminus);GO:0045202(synapse);GO:0097062(dendritic spine maintenance);GO:0097062(dendritic spine maintenance)	NA	tetratricopeptide repeat, ankyrin repeat and coiled-coil containing 1 [Source:HGNC Symbol;Acc:HGNC:29364]	protein_coding;retained_intron	0.726178	0.67677	0.620721	2.33187	3.27562	1.99773	0.26609	-1.91002	6.67424e-32	3.01328e-30	down	yes
ENSG00000164938	TP53INP1	ENST00000342697;ENST00000448464	GO:0000045(autophagosome assembly);GO:0005515(protein binding);GO:0005634(nucleus);GO:0005654(nucleoplasm);GO:0005737(cytoplasm);GO:0005776(autophagosome);GO:0005829(cytosol);GO:0006355(regulation of transcription, DNA-templated);GO:0006914(autophagy);GO:0006915(apoptotic process);GO:0007050(cell cycle arrest);GO:0008285(negative regulation of cell population proliferation);GO:0009408(response to…	NA	tumor protein p53 inducible nuclear protein 1 [Source:HGNC Symbol;Acc:HGNC:18022]	protein_coding	1.70129	1.20233	1.12431	5.5685	6.57176	4.51707	0.241812	-2.04804	6.97835e-32	3.14235e-30	down	yes
ENSG00000049759	NEDD4L	ENST00000617539;ENST00000456173;ENST00000674921;ENST00000588712;ENST00000382850;ENST00000675101;ENST00000356462;ENST00000675434;ENST00000676251;ENST00000590506;ENST00000431212;ENST00000635997;ENST00000674845;ENST00000590638;ENST00000675699;ENST00000585970;ENST00000435432;ENST00000587634;ENST00000675801;ENST00000456986;ENST00000592097;ENST00000675244;ENST00000587881;ENST00000400345;ENST00000590694…	GO:0000122(negative regulation of transcription by RNA polymerase II);GO:0000209(protein polyubiquitination);GO:0003254(regulation of membrane depolarization);GO:0004842(ubiquitin-protein transferase activity);GO:0005515(protein binding);GO:0005654(nucleoplasm);GO:0005737(cytoplasm);GO:0005768(endosome);GO:0005771(multivesicular body);GO:0005794(Golgi apparatus);GO:0005829(cytosol);GO:0005886(pla…	04120(Ubiquitin mediated proteolysis);04144(Endocytosis);04530(Tight junction);04960(Aldosterone-regulated sodium reabsorption);04960(Aldosterone-regulated sodium reabsorption)	NEDD4 like E3 ubiquitin protein ligase [Source:HGNC Symbol;Acc:HGNC:7728]	protein_coding;retained_intron;nonsense_mediated_decay;processed_transcript	0.876327	0.891619	0.913197	2.05189	2.14563	1.7652	0.449651	-1.15312	8.12534e-32	3.65407e-30	down	yes
ENSG00000146038	DCDC2	ENST00000378450;ENST00000378454	GO:0001764(neuron migration);GO:0005515(protein binding);GO:0005654(nucleoplasm);GO:0005737(cytoplasm);GO:0005815(microtubule organizing center);GO:0005829(cytosol);GO:0005856(cytoskeleton);GO:0005874(microtubule);GO:0005929(cilium);GO:0005930(axoneme);GO:0006968(cellular defense response);GO:0007399(nervous system development);GO:0007605(sensory perception of sound);GO:0015630(microtubule cytosk…	NA	doublecortin domain containing 2 [Source:HGNC Symbol;Acc:HGNC:18141]	protein_coding	0.0148347	0.0147904	0.0197212	0.711868	0.707568	0.474008	0.0260617	-5.26193	1.17591e-31	5.25396e-30	down	yes
ENSG00000131019	ULBP3	ENST00000367339;ENST00000438272	GO:0002376(immune system process);GO:0005515(protein binding);GO:0005615(extracellular space);GO:0005886(plasma membrane);GO:0009897(external side of plasma membrane);GO:0016020(membrane);GO:0016032(viral process);GO:0030101(natural killer cell activation);GO:0031225(anchored component of membrane);GO:0042267(natural killer cell mediated cytotoxicity);GO:0046658(anchored component of plasma membr…	04650(Natural killer cell mediated cytotoxicity);04650(Natural killer cell mediated cytotoxicity)	UL16 binding protein 3 [Source:HGNC Symbol;Acc:HGNC:14895]	protein_coding	3.73028	3.65028	3.6963	9.28365	8.90004	8.65359	0.412742	-1.27669	1.40611e-31	6.26627e-30	down	yes
ENSG00000283128	AC009403	ENST00000636307;ENST00000654860;ENST00000637398;ENST00000668772;ENST00000668710;ENST00000635903	NA	NA	novel transcript	lncRNA	0.23197	0.140647	0.182684	0.984571	1.29556	0.984399	0.170101	-2.55553	1.48639e-31	6.61548e-30	down	yes
ENSG00000136848	DAB2IP	ENST00000373782;ENST00000648444;ENST00000487716;ENST00000408936	GO:0000122(negative regulation of transcription by RNA polymerase II);GO:0000165(MAPK cascade);GO:0000185(activation of MAPKKK activity);GO:0001525(angiogenesis);GO:0001933(negative regulation of protein phosphorylation);GO:0002376(immune system process);GO:0005096(GTPase activator activity);GO:0005123(death receptor binding);GO:0005515(protein binding);GO:0005737(cytoplasm);GO:0005829(cytosol);G…	04210(Apoptosis);04668(TNF signaling pathway);04668(TNF signaling pathway)	DAB2 interacting protein [Source:HGNC Symbol;Acc:HGNC:17294]	protein_coding;processed_transcript	0.919028	0.958107	0.889687	2.66102	3.34053	2.45054	0.327354	-1.61108	1.53845e-31	6.83836e-30	down	yes
ENSG00000168297	PXK	ENST00000356151;ENST00000302779;ENST00000479241;ENST00000479134;ENST00000459676;ENST00000484288;ENST00000383716;ENST00000495557;ENST00000383715;ENST00000493474;ENST00000468776;ENST00000463280	GO:0003779(actin binding);GO:0004672(protein kinase activity);GO:0005524(ATP binding);GO:0005737(cytoplasm);GO:0005829(cytosol);GO:0005886(plasma membrane);GO:0006468(protein phosphorylation);GO:0006954(inflammatory response);GO:0016020(membrane);GO:0032780(negative regulation of ATPase activity);GO:0032991(protein-containing complex);GO:0034451(centriolar satellite);GO:0035091(phosphatidylinosit…	NA	PX domain containing serine/threonine kinase like [Source:HGNC Symbol;Acc:HGNC:23326]	protein_coding;nonsense_mediated_decay	2.03379	2.3743	2.4262	6.14691	7.76199	6.22122	0.339506	-1.55849	1.58313e-31	7.02791e-30	down	yes
ENSG00000197461	PDGFA	ENST00000402802;ENST00000482462;ENST00000405692;ENST00000400761;ENST00000354513	GO:0000139(Golgi membrane);GO:0000165(MAPK cascade);GO:0001525(angiogenesis);GO:0001775(cell activation);GO:0001942(hair follicle development);GO:0002053(positive regulation of mesenchymal cell proliferation);GO:0002576(platelet degranulation);GO:0005161(platelet-derived growth factor receptor binding);GO:0005515(protein binding);GO:0005518(collagen binding);GO:0005576(extracellular region);GO:00…	01521(EGFR tyrosine kinase inhibitor resistance);04010(MAPK signaling pathway);04014(Ras signaling pathway);04015(Rap1 signaling pathway);04072(Phospholipase D signaling pathway);04151(PI3K-Akt signaling pathway);04510(Focal adhesion);04540(Gap junction);04630(Jak-STAT signaling pathway);04810(Regulation of actin cytoskeleton);05200(Pathways in cancer);05202(Transcriptional misregulation in cance…	platelet derived growth factor subunit A [Source:HGNC Symbol;Acc:HGNC:8799]	protein_coding;retained_intron	8.49008	9.18222	8.49234	19.6023	18.4964	18.6329	0.4612	-1.11653	1.66413e-31	7.37799e-30	down	yes
ENSG00000135052	GOLM1	ENST00000388711;ENST00000388712;ENST00000464314;ENST00000472919;ENST00000257504	GO:0005515(protein binding);GO:0005615(extracellular space);GO:0005788(endoplasmic reticulum lumen);GO:0005794(Golgi apparatus);GO:0005887(integral component of plasma membrane);GO:0006997(nucleus organization);GO:0016020(membrane);GO:0016021(integral component of membrane);GO:0019216(regulation of lipid metabolic process);GO:0043687(post-translational protein modification);GO:0044267(cellular pr…	NA	golgi membrane protein 1 [Source:HGNC Symbol;Acc:HGNC:15451]	protein_coding;retained_intron;processed_transcript	2.79038	2.77939	2.7369	6.78736	6.9791	6.16129	0.41684	-1.26244	1.97823e-31	8.73688e-30	down	yes
ENSG00000007038	PRSS21	ENST00000005995;ENST00000574813;ENST00000570594;ENST00000450020;ENST00000575199;ENST00000571141;ENST00000577043;ENST00000574265;ENST00000575739	GO:0004252(serine-type endopeptidase activity);GO:0005515(protein binding);GO:0005576(extracellular region);GO:0005615(extracellular space);GO:0005737(cytoplasm);GO:0005886(plasma membrane);GO:0006508(proteolysis);GO:0007283(spermatogenesis);GO:0008233(peptidase activity);GO:0008236(serine-type peptidase activity);GO:0016020(membrane);GO:0016787(hydrolase activity);GO:0031225(anchored component o…	NA	serine protease 21 [Source:HGNC Symbol;Acc:HGNC:9485]	protein_coding;nonsense_mediated_decay;retained_intron;processed_transcript	9.62902	10.0702	9.58698	29.2362	24.0039	30.412	0.350095	-1.51418	2.08995e-31	9.21848e-30	down	yes
ENSG00000078043	PIAS2	ENST00000585916;ENST00000324794;ENST00000592212;ENST00000398654;ENST00000592221;ENST00000590127;ENST00000592011;ENST00000586634;ENST00000589819;ENST00000591865;ENST00000586170;ENST00000545673	GO:0001085(RNA polymerase II transcription factor binding);GO:0003677(DNA binding);GO:0003712(transcription coregulator activity);GO:0005515(protein binding);GO:0005634(nucleus);GO:0005654(nucleoplasm);GO:0006357(regulation of transcription by RNA polymerase II);GO:0008134(transcription factor binding);GO:0008270(zinc ion binding);GO:0016605(PML body);GO:0016607(nuclear speck);GO:0016740(transfer…	04120(Ubiquitin mediated proteolysis);04630(Jak-STAT signaling pathway);04630(Jak-STAT signaling pathway)	protein inhibitor of activated STAT 2 [Source:HGNC Symbol;Acc:HGNC:17311]	protein_coding;nonsense_mediated_decay;retained_intron;processed_transcript	0.723621	0.687337	0.787718	1.91553	2.42688	1.86589	0.354151	-1.49756	2.24218e-31	9.87735e-30	down	yes
ENSG00000144401	METTL21A	ENST00000411432;ENST00000458426;ENST00000272839;ENST00000426075;ENST00000442521;ENST00000448823;ENST00000406927;ENST00000471128;ENST00000448007;ENST00000461419;ENST00000432416;ENST00000425132;ENST00000477919	GO:0005515(protein binding);GO:0005654(nucleoplasm);GO:0005737(cytoplasm);GO:0005829(cytosol);GO:0006479(protein methylation);GO:0008168(methyltransferase activity);GO:0008276(protein methyltransferase activity);GO:0016279(protein-lysine N-methyltransferase activity);GO:0016740(transferase activity);GO:0018022(peptidyl-lysine methylation);GO:0030544(Hsp70 protein binding);GO:0031072(heat shock pr…	NA	methyltransferase like 21A [Source:HGNC Symbol;Acc:HGNC:30476]	protein_coding;processed_transcript	0.727468	0.771108	0.705995	2.28844	2.27028	2.13655	0.329272	-1.60265	2.26035e-31	9.94466e-30	down	yes
ENSG00000162545	CAMK2N1	ENST00000375078;ENST00000489020	GO:0003084(positive regulation of systemic arterial blood pressure);GO:0004860(protein kinase inhibitor activity);GO:0005575(cellular_component);GO:0006469(negative regulation of protein kinase activity);GO:0008285(negative regulation of cell population proliferation);GO:0008427(calcium-dependent protein kinase inhibitor activity);GO:0010628(positive regulation of gene expression);GO:0014069(post…	NA	calcium/calmodulin dependent protein kinase II inhibitor 1 [Source:HGNC Symbol;Acc:HGNC:24190]	protein_coding;processed_transcript	0.0476589	0.127706	0.0360945	1.38681	2.27665	2.12233	0.036548	-4.77406	2.9209e-31	1.28181e-29	down	yes
ENSG00000141424	SLC39A6	ENST00000269187;ENST00000440549;ENST00000586829;ENST00000590986	GO:0005385(zinc ion transmembrane transporter activity);GO:0005783(endoplasmic reticulum);GO:0005886(plasma membrane);GO:0005887(integral component of plasma membrane);GO:0006811(ion transport);GO:0006829(zinc ion transport);GO:0006882(cellular zinc ion homeostasis);GO:0009986(cell surface);GO:0016020(membrane);GO:0016021(integral component of membrane);GO:0030001(metal ion transport);GO:0031258(…	NA	solute carrier family 39 member 6 [Source:HGNC Symbol;Acc:HGNC:18607]	protein_coding	16.9982	16.3932	16.9506	36.6589	41.6742	32.2159	0.455382	-1.13485	3.74438e-31	1.6411e-29	down	yes
ENSG00000073060	SCARB1	ENST00000415380;ENST00000261693;ENST00000545305;ENST00000339570;ENST00000535005;ENST00000539320;ENST00000538291;ENST00000544327;ENST00000546215;ENST00000545493	GO:0001530(lipopolysaccharide binding);GO:0001540(amyloid-beta binding);GO:0001618(virus receptor activity);GO:0001786(phosphatidylserine binding);GO:0001875(lipopolysaccharide immune receptor activity);GO:0001935(endothelial cell proliferation);GO:0005044(scavenger receptor activity);GO:0005215(transporter activity);GO:0005515(protein binding);GO:0005545(1-phosphatidylinositol binding);GO:000573…	04145(Phagosome);04913(Ovarian steroidogenesis);04925(Aldosterone synthesis and secretion);04927(Cortisol synthesis and secretion);04934(Cushing syndrome);04975(Fat digestion and absorption);04976(Bile secretion);04977(Vitamin digestion and absorption);04979(Cholesterol metabolism);05160(Hepatitis C);05160(Hepatitis C)	scavenger receptor class B member 1 [Source:HGNC Symbol;Acc:HGNC:1664]	protein_coding;processed_transcript;retained_intron	12.8555	12.6076	13.0154	25.7913	29.4125	23.7484	0.487366	-1.03692	4.16046e-31	1.81884e-29	down	yes
ENSG00000100311	PDGFB	ENST00000331163;ENST00000455790;ENST00000381551;ENST00000440375	GO:0000139(Golgi membrane);GO:0000165(MAPK cascade);GO:0001892(embryonic placenta development);GO:0001938(positive regulation of endothelial cell proliferation);GO:0002548(monocyte chemotaxis);GO:0002576(platelet degranulation);GO:0003104(positive regulation of glomerular filtration);GO:0005161(platelet-derived growth factor receptor binding);GO:0005515(protein binding);GO:0005518(collagen bindin…	01521(EGFR tyrosine kinase inhibitor resistance);04010(MAPK signaling pathway);04014(Ras signaling pathway);04015(Rap1 signaling pathway);04072(Phospholipase D signaling pathway);04151(PI3K-Akt signaling pathway);04510(Focal adhesion);04540(Gap junction);04630(Jak-STAT signaling pathway);04810(Regulation of actin cytoskeleton);05167(Kaposi sarcoma-associated herpesvirus infection);05200(Pathways …	platelet derived growth factor subunit B [Source:HGNC Symbol;Acc:HGNC:8800]	protein_coding	2.28519	2.49493	2.13942	6.51111	6.12447	6.4421	0.362703	-1.46314	4.9584e-31	2.1622e-29	down	yes
ENSG00000164916	FOXK1	ENST00000328914;ENST00000460979;ENST00000496023	GO:0000122(negative regulation of transcription by RNA polymerase II);GO:0000790(nuclear chromatin);GO:0000976(transcription regulatory region sequence-specific DNA binding);GO:0000977(RNA polymerase II regulatory region sequence-specific DNA binding);GO:0000981(DNA-binding transcription factor activity, RNA polymerase II-specific);GO:0001227(DNA-binding transcription repressor activity, RNA poly…	NA	forkhead box K1 [Source:HGNC Symbol;Acc:HGNC:23480]	protein_coding;retained_intron	7.36285	6.93262	6.87897	14.5342	17.0031	13.4557	0.470616	-1.08738	5.2706e-31	2.29255e-29	down	yes
ENSG00000234602	MCIDAS	ENST00000513312;ENST00000513468	GO:0003713(transcription coactivator activity);GO:0005515(protein binding);GO:0005634(nucleus);GO:0006275(regulation of DNA replication);GO:0007049(cell cycle);GO:0007346(regulation of mitotic cell cycle);GO:0016604(nuclear body);GO:0030030(cell projection organization);GO:0042802(identical protein binding);GO:0044458(motile cilium assembly);GO:0045944(positive regulation of transcription by RNA …	NA	multiciliate differentiation and DNA synthesis associated cell cycle protein [Source:HGNC Symbol;Acc:HGNC:40050]	protein_coding;nonsense_mediated_decay	0.389701	0.312965	0.312275	2.92416	2.3105	2.41703	0.132643	-2.91438	5.8105e-31	2.5242e-29	down	yes
ENSG00000179111	HES7	ENST00000541682;ENST00000577735	GO:0000122(negative regulation of transcription by RNA polymerase II);GO:0000790(nuclear chromatin);GO:0000977(RNA polymerase II regulatory region sequence-specific DNA binding);GO:0000981(DNA-binding transcription factor activity, RNA polymerase II-specific);GO:0001227(DNA-binding transcription repressor activity, RNA polymerase II-specific);GO:0001501(skeletal system development);GO:0001756(som…	05165(Human papillomavirus infection);05165(Human papillomavirus infection)	hes family bHLH transcription factor 7 [Source:HGNC Symbol;Acc:HGNC:15977]	protein_coding	0.662598	0.665052	0.727723	4.55819	3.38817	4.55877	0.164362	-2.60505	7.01234e-31	3.04247e-29	down	yes
ENSG00000145103	ILDR1	ENST00000460554;ENST00000344209;ENST00000273691	GO:0005737(cytoplasm);GO:0005829(cytosol);GO:0005886(plasma membrane);GO:0006897(endocytosis);GO:0016020(membrane);GO:0016021(integral component of membrane);GO:0032991(protein-containing complex);GO:0042802(identical protein binding);GO:0061689(tricellular tight junction);GO:0070506(high-density lipoprotein particle receptor activity);GO:0090277(positive regulation of peptide hormone secretion);…	NA	immunoglobulin like domain containing receptor 1 [Source:HGNC Symbol;Acc:HGNC:28741]	retained_intron;protein_coding	5.76745	5.5669	5.43016	13.2313	12.5631	13.26	0.42926	-1.22008	9.43955e-31	4.07508e-29	down	yes
ENSG00000114790	ARHGEF26	ENST00000465093;ENST00000483068;ENST00000356448	GO:0001726(ruffle);GO:0001886(endothelial cell morphogenesis);GO:0005085(guanyl-nucleotide exchange factor activity);GO:0005089(Rho guanyl-nucleotide exchange factor activity);GO:0005515(protein binding);GO:0005829(cytosol);GO:0007186(G protein-coupled receptor signaling pathway);GO:0042995(cell projection);GO:0043065(positive regulation of apoptotic process);GO:0051056(regulation of small GTPase…	05100(Bacterial invasion of epithelial cells);05100(Bacterial invasion of epithelial cells)	Rho guanine nucleotide exchange factor 26 [Source:HGNC Symbol;Acc:HGNC:24490]	protein_coding;retained_intron	0.00826454	0.0151999	0	0.500793	0.826292	0.695933	0.0115987	-6.42989	1.13404e-30	4.88347e-29	down	yes
ENSG00000006451	RALA	ENST00000005257;ENST00000436179;ENST00000434466;ENST00000468201;ENST00000466491	GO:0000166(nucleotide binding);GO:0001843(neural tube closure);GO:0003924(GTPase activity);GO:0005515(protein binding);GO:0005525(GTP binding);GO:0005886(plasma membrane);GO:0005925(focal adhesion);GO:0006887(exocytosis);GO:0006935(chemotaxis);GO:0007049(cell cycle);GO:0007165(signal transduction);GO:0007265(Ras protein signal transduction);GO:0009986(cell surface);GO:0016020(membrane);GO:0016787…	04014(Ras signaling pathway);04015(Rap1 signaling pathway);04072(Phospholipase D signaling pathway);05200(Pathways in cancer);05210(Colorectal cancer);05212(Pancreatic cancer);05212(Pancreatic cancer)	RAS like proto-oncogene A [Source:HGNC Symbol;Acc:HGNC:9839]	protein_coding;nonsense_mediated_decay;processed_transcript	18.729	18.1017	16.034	36.7602	37.2436	35.7717	0.481571	-1.05418	1.1374e-30	4.89182e-29	down	yes
ENSG00000175274	TP53I11	ENST00000531928;ENST00000395648;ENST00000524774;ENST00000525667;ENST00000354556;ENST00000531130;ENST00000533443;ENST00000532921;ENST00000616990;ENST00000525683;ENST00000532253;ENST00000525680;ENST00000533940;ENST00000308212;ENST00000528290;ENST00000528473;ENST00000530035;ENST00000527685;ENST00000525145	GO:0008285(negative regulation of cell population proliferation);GO:0016020(membrane);GO:0016021(integral component of membrane);GO:0016021(integral component of membrane)	NA	tumor protein p53 inducible protein 11 [Source:HGNC Symbol;Acc:HGNC:16842]	protein_coding;retained_intron;nonsense_mediated_decay;processed_transcript	5.23783	5.6256	5.38611	11.6399	11.4516	10.5236	0.483401	-1.04871	1.16467e-30	5.00287e-29	down	yes
ENSG00000186854	TRABD2A	ENST00000409520;ENST00000495990;ENST00000479944;ENST00000489999;ENST00000496500;ENST00000460991;ENST00000409133;ENST00000436322;ENST00000335459	GO:0004175(endopeptidase activity);GO:0004222(metalloendopeptidase activity);GO:0005886(plasma membrane);GO:0005887(integral component of plasma membrane);GO:0006508(proteolysis);GO:0008233(peptidase activity);GO:0008237(metallopeptidase activity);GO:0016020(membrane);GO:0016021(integral component of membrane);GO:0016055(Wnt signaling pathway);GO:0016787(hydrolase activity);GO:0017147(Wnt-protein…	NA	TraB domain containing 2A [Source:HGNC Symbol;Acc:HGNC:27013]	protein_coding;retained_intron;processed_transcript	0.716537	0.67428	0.623075	1.91155	2.29747	1.92396	0.328371	-1.6066	1.25221e-30	5.37222e-29	down	yes
ENSG00000150637	CD226	ENST00000582621;ENST00000578928;ENST00000577287	GO:0001816(cytokine production);GO:0002729(positive regulation of natural killer cell cytokine production);GO:0002860(positive regulation of natural killer cell mediated cytotoxicity directed against tumor cell target);GO:0002891(positive regulation of immunoglobulin mediated immune response);GO:0005178(integrin binding);GO:0005515(protein binding);GO:0005886(plasma membrane);GO:0005887(integral …	04514(Cell adhesion molecules (CAMs));04514(Cell adhesion molecules (CAMs))	CD226 molecule [Source:HGNC Symbol;Acc:HGNC:16961]	protein_coding;nonsense_mediated_decay	0.590988	0.440005	0.514683	1.64574	2.09964	1.55974	0.291355	-1.77915	1.8905e-30	8.10051e-29	down	yes
ENSG00000196843	ARID5A	ENST00000412735;ENST00000470579;ENST00000497920;ENST00000454558;ENST00000673792;ENST00000357485;ENST00000467498	GO:0000122(negative regulation of transcription by RNA polymerase II);GO:0000976(transcription regulatory region sequence-specific DNA binding);GO:0002376(immune system process);GO:0003677(DNA binding);GO:0003714(transcription corepressor activity);GO:0003723(RNA binding);GO:0005515(protein binding);GO:0005634(nucleus);GO:0005654(nucleoplasm);GO:0005730(nucleolus);GO:0006357(regulation of transcr…	NA	AT-rich interaction domain 5A [Source:HGNC Symbol;Acc:HGNC:17361]	nonsense_mediated_decay;retained_intron;protein_coding	12.6896	13.0852	12.6058	31.4291	27.292	31.8829	0.423608	-1.2392	2.11019e-30	9.0306e-29	down	yes
ENSG00000158525	CPA5	ENST00000495736;ENST00000474905;ENST00000431780;ENST00000393213	GO:0004180(carboxypeptidase activity);GO:0004181(metallocarboxypeptidase activity);GO:0005576(extracellular region);GO:0005615(extracellular space);GO:0006508(proteolysis);GO:0008233(peptidase activity);GO:0008237(metallopeptidase activity);GO:0008270(zinc ion binding);GO:0016787(hydrolase activity);GO:0046872(metal ion binding);GO:0046872(metal ion binding)	NA	carboxypeptidase A5 [Source:HGNC Symbol;Acc:HGNC:15722]	retained_intron;protein_coding	3.6	4.1638	4.31439	12.8032	11.3296	14.5411	0.312309	-1.67895	2.35515e-30	1.0054e-28	down	yes
ENSG00000196072	BLOC1S2	ENST00000370372;ENST00000441611;ENST00000579542;ENST00000618916;ENST00000361832;ENST00000614731	GO:0000930(gamma-tubulin complex);GO:0005515(protein binding);GO:0005737(cytoplasm);GO:0005739(mitochondrion);GO:0005764(lysosome);GO:0005765(lysosomal membrane);GO:0005815(microtubule organizing center);GO:0005829(cytosol);GO:0005856(cytoskeleton);GO:0008089(anterograde axonal transport);GO:0008625(extrinsic apoptotic signaling pathway via death domain receptors);GO:0016020(membrane);GO:0016197(…	NA	biogenesis of lysosomal organelles complex 1 subunit 2 [Source:HGNC Symbol;Acc:HGNC:20984]	protein_coding;processed_transcript	7.25488	6.90372	6.2047	18.2497	15.9117	18.0694	0.389871	-1.35893	3.20488e-30	1.36308e-28	down	yes
ENSG00000135046	ANXA1	ENST00000257497;ENST00000376911;ENST00000415424;ENST00000491192;ENST00000495713;ENST00000489109;ENST00000456643;ENST00000468639	GO:0001533(cornified envelope);GO:0001780(neutrophil homeostasis);GO:0001891(phagocytic cup);GO:0002250(adaptive immune response);GO:0002376(immune system process);GO:0002548(monocyte chemotaxis);GO:0002685(regulation of leukocyte migration);GO:0003697(single-stranded DNA binding);GO:0003727(single-stranded RNA binding);GO:0004859(phospholipase inhibitor activity);GO:0005102(signaling receptor bi…	NA	annexin A1 [Source:HGNC Symbol;Acc:HGNC:533]	protein_coding;processed_transcript	0.520516	0.686054	0.477745	2.49344	2.60269	3.05818	0.206555	-2.2754	7.3057e-30	3.06564e-28	down	yes
ENSG00000145431	PDGFC	ENST00000502773;ENST00000274071;ENST00000422544;ENST00000513664;ENST00000511985;ENST00000506880;ENST00000504672;ENST00000510982	GO:0000139(Golgi membrane);GO:0005161(platelet-derived growth factor receptor binding);GO:0005515(protein binding);GO:0005576(extracellular region);GO:0005615(extracellular space);GO:0005634(nucleus);GO:0005737(cytoplasm);GO:0005788(endoplasmic reticulum lumen);GO:0005829(cytosol);GO:0005886(plasma membrane);GO:0007171(activation of transmembrane receptor protein tyrosine kinase activity);GO:0007…	01521(EGFR tyrosine kinase inhibitor resistance);04010(MAPK signaling pathway);04014(Ras signaling pathway);04015(Rap1 signaling pathway);04072(Phospholipase D signaling pathway);04151(PI3K-Akt signaling pathway);04510(Focal adhesion);04540(Gap junction);04810(Regulation of actin cytoskeleton);05215(Prostate cancer);05218(Melanoma);05231(Choline metabolism in cancer);05231(Choline metabolism in c…	platelet derived growth factor C [Source:HGNC Symbol;Acc:HGNC:8801]	protein_coding;nonsense_mediated_decay;processed_transcript	4.33323	4.2404	3.97585	10.121	9.74284	8.39568	0.444079	-1.17111	8.04597e-30	3.37217e-28	down	yes
ENSG00000163975	MELTF	ENST00000296350;ENST00000296351;ENST00000491399;ENST00000473501;ENST00000489445;ENST00000439320;ENST00000469783	GO:0005506(iron ion binding);GO:0005515(protein binding);GO:0005576(extracellular region);GO:0005615(extracellular space);GO:0005788(endoplasmic reticulum lumen);GO:0005886(plasma membrane);GO:0006811(ion transport);GO:0006826(iron ion transport);GO:0009986(cell surface);GO:0010756(positive regulation of plasminogen activation);GO:0016020(membrane);GO:0031225(anchored component of membrane);GO:00…	NA	melanotransferrin [Source:HGNC Symbol;Acc:HGNC:7037]	protein_coding;retained_intron	0.325889	0.282188	0.192993	1.50288	1.28864	1.33119	0.194306	-2.3636	1.10783e-29	4.63744e-28	down	yes
ENSG00000247077	PGAM5	ENST00000498926;ENST00000454808;ENST00000317555;ENST00000543955	GO:0004721(phosphoprotein phosphatase activity);GO:0004722(protein serine/threonine phosphatase activity);GO:0005096(GTPase activator activity);GO:0005515(protein binding);GO:0005739(mitochondrion);GO:0005741(mitochondrial outer membrane);GO:0006470(protein dephosphorylation);GO:0012501(programmed cell death);GO:0016020(membrane);GO:0016021(integral component of membrane);GO:0016236(macroautophag…	04137(Mitophagy - animal);04217(Necroptosis);04668(TNF signaling pathway);04668(TNF signaling pathway)	PGAM family member 5, mitochondrial serine/threonine protein phosphatase [Source:HGNC Symbol;Acc:HGNC:28763]	protein_coding	9.62482	9.84186	8.9437	19.6711	19.7434	18.253	0.492658	-1.02134	1.51426e-29	6.31576e-28	down	yes
ENSG00000102001	CACNA1F	ENST00000376265;ENST00000486943;ENST00000376251;ENST00000323022;ENST00000481035	GO:0001750(photoreceptor outer segment);GO:0005216(ion channel activity);GO:0005244(voltage-gated ion channel activity);GO:0005245(voltage-gated calcium channel activity);GO:0005262(calcium channel activity);GO:0005886(plasma membrane);GO:0005891(voltage-gated calcium channel complex);GO:0006811(ion transport);GO:0006816(calcium ion transport);GO:0007601(visual perception);GO:0008331(high voltage…	04010(MAPK signaling pathway);04020(Calcium signaling pathway);04022(cGMP-PKG signaling pathway);04024(cAMP signaling pathway);04260(Cardiac muscle contraction);04261(Adrenergic signaling in cardiomyocytes);04270(Vascular smooth muscle contraction);04723(Retrograde endocannabinoid signaling);04725(Cholinergic synapse);04726(Serotonergic synapse);04727(GABAergic synapse);04911(Insulin secretion);0…	calcium voltage-gated channel subunit alpha1 F [Source:HGNC Symbol;Acc:HGNC:1393]	protein_coding;retained_intron	0.0163964	0.0117799	0.00701449	0.416828	0.374913	0.433429	0.0287231	-5.12164	1.77361e-29	7.37962e-28	down	yes
ENSG00000087085	ACHE	ENST00000302913;ENST00000651875;ENST00000412389;ENST00000419336;ENST00000411582;ENST00000442452;ENST00000428317;ENST00000440755;ENST00000241069	GO:0001507(acetylcholine catabolic process in synaptic cleft);GO:0001540(amyloid-beta binding);GO:0001919(regulation of receptor recycling);GO:0002076(osteoblast development);GO:0003990(acetylcholinesterase activity);GO:0004104(cholinesterase activity);GO:0005515(protein binding);GO:0005518(collagen binding);GO:0005576(extracellular region);GO:0005604(basement membrane);GO:0005615(extracellular s…	00564(Glycerophospholipid metabolism);04725(Cholinergic synapse);04725(Cholinergic synapse)	acetylcholinesterase (Cartwright blood group) [Source:HGNC Symbol;Acc:HGNC:108]	protein_coding;retained_intron;nonsense_mediated_decay	1.75679	1.67005	1.84146	4.99619	4.64513	4.72772	0.366642	-1.44756	2.51263e-29	1.03794e-27	down	yes
ENSG00000135655	USP15	ENST00000353364;ENST00000312635;ENST00000280377;ENST00000548524;ENST00000546694;ENST00000546718;ENST00000549268;ENST00000549101;ENST00000552346;ENST00000551206;ENST00000537297;ENST00000549237;ENST00000549523;ENST00000547317;ENST00000550632	GO:0003824(catalytic activity);GO:0004197(cysteine-type endopeptidase activity);GO:0004843(thiol-dependent ubiquitin-specific protease activity);GO:0005160(transforming growth factor beta receptor binding);GO:0005515(protein binding);GO:0005634(nucleus);GO:0005737(cytoplasm);GO:0005739(mitochondrion);GO:0005829(cytosol);GO:0006508(proteolysis);GO:0006511(ubiquitin-dependent protein catabolic proc…	04137(Mitophagy - animal);04137(Mitophagy - animal)	ubiquitin specific peptidase 15 [Source:HGNC Symbol;Acc:HGNC:12613]	protein_coding;retained_intron;processed_transcript	1.98858	1.95621	1.94174	4.05827	4.49599	3.67412	0.481383	-1.05474	2.60918e-29	1.07525e-27	down	yes
ENSG00000176105	YES1	ENST00000314574;ENST00000584307;ENST00000577611;ENST00000581960	GO:0000166(nucleotide binding);GO:0001784(phosphotyrosine residue binding);GO:0004672(protein kinase activity);GO:0004713(protein tyrosine kinase activity);GO:0004715(non-membrane spanning protein tyrosine kinase activity);GO:0005102(signaling receptor binding);GO:0005154(epidermal growth factor receptor binding);GO:0005515(protein binding);GO:0005524(ATP binding);GO:0005737(cytoplasm);GO:0005794…	04520(Adherens junction);04520(Adherens junction)	YES proto-oncogene 1, Src family tyrosine kinase [Source:HGNC Symbol;Acc:HGNC:12841]	protein_coding;processed_transcript	2.28369	2.22432	2.02546	5.98055	8.51315	6.01289	0.318604	-1.65017	3.16055e-29	1.29782e-27	down	yes
ENSG00000092445	TYRO3	ENST00000263798;ENST00000560162;ENST00000560992;ENST00000568343;ENST00000568490;ENST00000560227	GO:0000166(nucleotide binding);GO:0001618(virus receptor activity);GO:0001779(natural killer cell differentiation);GO:0004672(protein kinase activity);GO:0004713(protein tyrosine kinase activity);GO:0004714(transmembrane receptor protein tyrosine kinase activity);GO:0005515(protein binding);GO:0005524(ATP binding);GO:0005634(nucleus);GO:0005635(nuclear envelope);GO:0005789(endoplasmic reticulum m…	NA	TYRO3 protein tyrosine kinase [Source:HGNC Symbol;Acc:HGNC:12446]	protein_coding;retained_intron	0.0492003	0.0242848	0.0348133	0.572532	0.417522	0.374304	0.0793769	-3.65514	3.83776e-29	1.57403e-27	down	yes
ENSG00000081760	AACS	ENST00000316519;ENST00000545511;ENST00000536118;ENST00000316543;ENST00000418937;ENST00000398953;ENST00000539251;ENST00000441247;ENST00000543665;ENST00000538851	GO:0000166(nucleotide binding);GO:0001889(liver development);GO:0003824(catalytic activity);GO:0005515(protein binding);GO:0005524(ATP binding);GO:0005737(cytoplasm);GO:0005829(cytosol);GO:0006629(lipid metabolic process);GO:0006631(fatty acid metabolic process);GO:0007584(response to nutrient);GO:0010243(response to organonitrogen compound);GO:0014070(response to organic cyclic compound);GO:0014…	00280(Valine, leucine and isoleucine degradation);00650(Butanoate metabolism);00650(Butanoate metabolism)	acetoacetyl-CoA synthetase [Source:HGNC Symbol;Acc:HGNC:21298]	protein_coding;retained_intron;processed_transcript;nonsense_mediated_decay	1.60147	1.57267	1.44179	3.39809	3.60321	3.04789	0.459334	-1.12239	4.07584e-29	1.66969e-27	down	yes
ENSG00000102466	FGF14	ENST00000376131	GO:0005515(protein binding);GO:0005576(extracellular region);GO:0005634(nucleus);GO:0007165(signal transduction);GO:0007267(cell-cell signaling);GO:0007399(nervous system development);GO:0008083(growth factor activity);GO:0048167(regulation of synaptic plasticity);GO:0060078(regulation of postsynaptic membrane potential);GO:1901843(positive regulation of high voltage-gated calcium channel activit…	NA	fibroblast growth factor 14 [Source:HGNC Symbol;Acc:HGNC:3671]	protein_coding	0.0435258	0.0402339	0.0438572	0.313598	0.443913	0.307899	0.119782	-3.06152	4.35123e-29	1.78039e-27	down	yes
ENSG00000143061	IGSF3	ENST00000369486;ENST00000369483;ENST00000318837;ENST00000481589	GO:0003674(molecular_function);GO:0009986(cell surface);GO:0016020(membrane);GO:0016021(integral component of membrane);GO:0032808(lacrimal gland development);GO:0032808(lacrimal gland development)	NA	immunoglobulin superfamily member 3 [Source:HGNC Symbol;Acc:HGNC:5950]	protein_coding	5.58701	5.31838	5.26654	13.2863	16.1155	11.1962	0.398343	-1.32792	4.69568e-29	1.91905e-27	down	yes
ENSG00000160867	FGFR4	ENST00000292408;ENST00000509511;ENST00000393648;ENST00000393637;ENST00000483872;ENST00000503708;ENST00000426612;ENST00000513423;ENST00000430285;ENST00000508139;ENST00000514472	GO:0000165(MAPK cascade);GO:0000166(nucleotide binding);GO:0004672(protein kinase activity);GO:0004713(protein tyrosine kinase activity);GO:0004714(transmembrane receptor protein tyrosine kinase activity);GO:0005007(fibroblast growth factor-activated receptor activity);GO:0005515(protein binding);GO:0005524(ATP binding);GO:0005576(extracellular region);GO:0005737(cytoplasm);GO:0005768(endosome);G…	04010(MAPK signaling pathway);04014(Ras signaling pathway);04015(Rap1 signaling pathway);04144(Endocytosis);04151(PI3K-Akt signaling pathway);04550(Signaling pathways regulating pluripotency of stem cells);04810(Regulation of actin cytoskeleton);05200(Pathways in cancer);05200(Pathways in cancer)	fibroblast growth factor receptor 4 [Source:HGNC Symbol;Acc:HGNC:3691]	protein_coding;retained_intron;nonsense_mediated_decay	0.0299689	0.0405054	0.00975678	0.635956	0.825326	0.647998	0.0380372	-4.71644	4.87644e-29	1.98821e-27	down	yes
ENSG00000165175	MID1IP1	ENST00000614558;ENST00000336949	GO:0005515(protein binding);GO:0005634(nucleus);GO:0005737(cytoplasm);GO:0005829(cytosol);GO:0005856(cytoskeleton);GO:0005874(microtubule);GO:0006629(lipid metabolic process);GO:0006853(carnitine shuttle);GO:0007026(negative regulation of microtubule depolymerization);GO:0008022(protein C-terminus binding);GO:0015630(microtubule cytoskeleton);GO:0042802(identical protein binding);GO:0045723(posit…	NA	MID1 interacting protein 1 [Source:HGNC Symbol;Acc:HGNC:20715]	protein_coding	6.1687	6.55417	5.70628	15.0203	13.8312	15.3932	0.416528	-1.26352	4.96039e-29	2.02006e-27	down	yes
ENSG00000119614	VSX2	ENST00000261980	GO:0000122(negative regulation of transcription by RNA polymerase II);GO:0000790(nuclear chromatin);GO:0000981(DNA-binding transcription factor activity, RNA polymerase II-specific);GO:0003677(DNA binding);GO:0005634(nucleus);GO:0006355(regulation of transcription, DNA-templated);GO:0007275(multicellular organism development);GO:0007601(visual perception);GO:0043565(sequence-specific DNA binding)…	NA	visual system homeobox 2 [Source:HGNC Symbol;Acc:HGNC:1975]	protein_coding	1.24393	1.07017	1.07344	3.66504	3.99364	3.98175	0.291015	-1.78083	5.14259e-29	2.08932e-27	down	yes
ENSG00000064655	EYA2	ENST00000357410;ENST00000327619;ENST00000317304;ENST00000611592;ENST00000458636;ENST00000497428	GO:0000287(magnesium ion binding);GO:0004721(phosphoprotein phosphatase activity);GO:0004725(protein tyrosine phosphatase activity);GO:0005515(protein binding);GO:0005634(nucleus);GO:0005654(nucleoplasm);GO:0005737(cytoplasm);GO:0005739(mitochondrion);GO:0005829(cytosol);GO:0006281(DNA repair);GO:0006325(chromatin organization);GO:0006470(protein dephosphorylation);GO:0006974(cellular response to…	NA	EYA transcriptional coactivator and phosphatase 2 [Source:HGNC Symbol;Acc:HGNC:3520]	protein_coding;processed_transcript	6.02897	6.23661	5.88723	13.2682	12.8939	12.3179	0.471746	-1.08392	5.56464e-29	2.25813e-27	down	yes
ENSG00000182704	TSKU	ENST00000612930;ENST00000525167;ENST00000333090;ENST00000527881;ENST00000533752	GO:0005515(protein binding);GO:0005576(extracellular region);GO:0005615(extracellular space);GO:0010468(regulation of gene expression);GO:0021540(corpus callosum morphogenesis);GO:0021670(lateral ventricle development);GO:0021960(anterior commissure morphogenesis);GO:0030178(negative regulation of Wnt signaling pathway);GO:0043010(camera-type eye development);GO:0061073(ciliary body morphogenesis…	NA	tsukushi, small leucine rich proteoglycan [Source:HGNC Symbol;Acc:HGNC:28850]	protein_coding	0.447997	0.607029	0.695031	3.12437	2.59606	2.86058	0.203945	-2.29375	5.93131e-29	2.39565e-27	down	yes
ENSG00000186891	TNFRSF18	ENST00000379268;ENST00000486728;ENST00000379265	GO:0002687(positive regulation of leukocyte migration);GO:0005031(tumor necrosis factor-activated receptor activity);GO:0005515(protein binding);GO:0005576(extracellular region);GO:0005886(plasma membrane);GO:0005887(integral component of plasma membrane);GO:0006915(apoptotic process);GO:0007165(signal transduction);GO:0009897(external side of plasma membrane);GO:0016020(membrane);GO:0016021(inte…	04060(Cytokine-cytokine receptor interaction);04060(Cytokine-cytokine receptor interaction)	TNF receptor superfamily member 18 [Source:HGNC Symbol;Acc:HGNC:11914]	protein_coding	78.4241	83.7206	74.5822	234.294	179.808	245.738	0.358764	-1.47889	1.31051e-28	5.26234e-27	down	yes
ENSG00000160219	GAB3	ENST00000424127;ENST00000369575;ENST00000454973	GO:0030225(macrophage differentiation);GO:0030225(macrophage differentiation)	NA	GRB2 associated binding protein 3 [Source:HGNC Symbol;Acc:HGNC:17515]	protein_coding	0.0458542	0.0659845	0.106757	0.813239	0.917618	0.901936	0.0830281	-3.59026	1.55929e-28	6.2395e-27	down	yes
ENSG00000151233	GXYLT1	ENST00000398675;ENST00000280876	GO:0016020(membrane);GO:0016021(integral component of membrane);GO:0016266(O-glycan processing);GO:0016740(transferase activity);GO:0016757(transferase activity, transferring glycosyl groups);GO:0035252(UDP-xylosyltransferase activity);GO:0035252(UDP-xylosyltransferase activity)	00514(Other types of O-glycan biosynthesis);00514(Other types of O-glycan biosynthesis)	glucoside xylosyltransferase 1 [Source:HGNC Symbol;Acc:HGNC:27482]	protein_coding	3.28858	2.75044	2.99985	7.57033	8.93285	6.56727	0.391794	-1.35183	1.74035e-28	6.93989e-27	down	yes
ENSG00000182253	SYNM	ENST00000336292;ENST00000594047;ENST00000560674	GO:0005200(structural constituent of cytoskeleton);GO:0005515(protein binding);GO:0005737(cytoplasm);GO:0005856(cytoskeleton);GO:0005882(intermediate filament);GO:0005912(adherens junction);GO:0008307(structural constituent of muscle);GO:0016020(membrane);GO:0017166(vinculin binding);GO:0019215(intermediate filament binding);GO:0030054(cell junction);GO:0031443(fast-twitch skeletal muscle fiber c…	NA	synemin [Source:HGNC Symbol;Acc:HGNC:24466]	protein_coding	0.0452473	0.0376522	0.115384	2.54251	3.38643	2.65234	0.0231065	-5.43556	1.7915e-28	7.1356e-27	down	yes
ENSG00000136153	LMO7	ENST00000341547;ENST00000465261;ENST00000533809;ENST00000605961;ENST00000482116;ENST00000525914;ENST00000377534;ENST00000467686;ENST00000377499;ENST00000526202;ENST00000524651;ENST00000357063;ENST00000532785;ENST00000532377;ENST00000525373;ENST00000489941;ENST00000533299;ENST00000485987	GO:0000151(ubiquitin ligase complex);GO:0000209(protein polyubiquitination);GO:0004842(ubiquitin-protein transferase activity);GO:0005515(protein binding);GO:0005634(nucleus);GO:0005635(nuclear envelope);GO:0005654(nucleoplasm);GO:0005737(cytoplasm);GO:0005829(cytosol);GO:0005886(plasma membrane);GO:0005912(adherens junction);GO:0005925(focal adhesion);GO:0008022(protein C-terminus binding);GO:00…	04520(Adherens junction);04520(Adherens junction)	LIM domain 7 [Source:HGNC Symbol;Acc:HGNC:6646]	protein_coding;processed_transcript;retained_intron	0.635084	0.55748	0.627819	1.94693	2.42025	1.57034	0.30659	-1.70562	2.04609e-28	8.1215e-27	down	yes
ENSG00000184117	NIPSNAP1	ENST00000216121;ENST00000494966;ENST00000437094;ENST00000496944;ENST00000415100;ENST00000455496	GO:0005515(protein binding);GO:0005739(mitochondrion);GO:0016020(membrane);GO:0019233(sensory perception of pain);GO:0042165(neurotransmitter binding);GO:0097060(synaptic membrane);GO:0097060(synaptic membrane)	NA	nipsnap homolog 1 [Source:HGNC Symbol;Acc:HGNC:7827]	protein_coding;processed_transcript;retained_intron;nonsense_mediated_decay	43.8737	48.6053	46.2706	94.0364	90.308	93.9772	0.498523	-1.00427	2.63274e-28	1.04141e-26	down	yes
ENSG00000137285	TUBB2B	ENST00000259818;ENST00000473006	GO:0000166(nucleotide binding);GO:0000226(microtubule cytoskeleton organization);GO:0000278(mitotic cell cycle);GO:0001764(neuron migration);GO:0003924(GTPase activity);GO:0005200(structural constituent of cytoskeleton);GO:0005515(protein binding);GO:0005525(GTP binding);GO:0005634(nucleus);GO:0005737(cytoplasm);GO:0005856(cytoskeleton);GO:0005874(microtubule);GO:0007010(cytoskeleton organization…	04145(Phagosome);04540(Gap junction);05130(Pathogenic Escherichia coli infection);05130(Pathogenic Escherichia coli infection)	tubulin beta 2B class IIb [Source:HGNC Symbol;Acc:HGNC:30829]	protein_coding;processed_transcript	8.23044	9.42625	8.95431	21.2829	20.1986	20.46	0.429615	-1.21888	2.83264e-28	1.1192e-26	down	yes
ENSG00000159445	THEM4	ENST00000368814;ENST00000471464;ENST00000477437;ENST00000483207;ENST00000489410	GO:0005515(protein binding);GO:0005737(cytoplasm);GO:0005739(mitochondrion);GO:0005743(mitochondrial inner membrane);GO:0005758(mitochondrial intermembrane space);GO:0005759(mitochondrial matrix);GO:0005829(cytosol);GO:0005886(plasma membrane);GO:0006629(lipid metabolic process);GO:0006631(fatty acid metabolic process);GO:0006637(acyl-CoA metabolic process);GO:0006915(apoptotic process);GO:001602…	00062(Fatty acid elongation);04151(PI3K-Akt signaling pathway);04151(PI3K-Akt signaling pathway)	thioesterase superfamily member 4 [Source:HGNC Symbol;Acc:HGNC:17947]	protein_coding;nonsense_mediated_decay;processed_transcript;retained_intron	0.434744	0.41614	0.340968	1.61311	1.51474	1.40341	0.263029	-1.92671	3.86078e-28	1.52368e-26	down	yes
ENSG00000170430	MGMT	ENST00000306010;ENST00000651593;ENST00000482547;ENST00000462672	GO:0003677(DNA binding);GO:0003824(catalytic activity);GO:0003908(methylated-DNA-[protein]-cysteine S-methyltransferase activity);GO:0005509(calcium ion binding);GO:0005634(nucleus);GO:0005654(nucleoplasm);GO:0006266(DNA ligation);GO:0006281(DNA repair);GO:0006306(DNA methylation);GO:0006307(DNA dealkylation involved in DNA repair);GO:0006974(cellular response to DNA damage stimulus);GO:0008168(m…	NA	O-6-methylguanine-DNA methyltransferase [Source:HGNC Symbol;Acc:HGNC:7059]	protein_coding;retained_intron;processed_transcript	0	0.00493602	0	1.51514	1.08482	1.44409	0.00122056	-9.67824	4.80529e-28	1.89427e-26	down	yes
ENSG00000134363	FST	ENST00000256759;ENST00000491717;ENST00000396947;ENST00000504226;ENST00000497789	GO:0000122(negative regulation of transcription by RNA polymerase II);GO:0001501(skeletal system development);GO:0002244(hematopoietic progenitor cell differentiation);GO:0005515(protein binding);GO:0005576(extracellular region);GO:0005615(extracellular space);GO:0005634(nucleus);GO:0005737(cytoplasm);GO:0007275(multicellular organism development);GO:0007276(gamete generation);GO:0007389(pattern …	04350(TGF-beta signaling pathway);04350(TGF-beta signaling pathway)	follistatin [Source:HGNC Symbol;Acc:HGNC:3971]	protein_coding;retained_intron	0.0996451	0.00993989	0.044688	1.80924	1.31849	1.49928	0.0333418	-4.90652	5.28421e-28	2.07832e-26	down	yes
ENSG00000112782	CLIC5	ENST00000339561;ENST00000544153;ENST00000643162;ENST00000672327;ENST00000487396;ENST00000185206;ENST00000486570;ENST00000484572	GO:0005244(voltage-gated ion channel activity);GO:0005254(chloride channel activity);GO:0005515(protein binding);GO:0005737(cytoplasm);GO:0005794(Golgi apparatus);GO:0005815(microtubule organizing center);GO:0005856(cytoskeleton);GO:0005886(plasma membrane);GO:0005938(cell cortex);GO:0006811(ion transport);GO:0006821(chloride transport);GO:0007565(female pregnancy);GO:0007601(visual perception);G…	NA	chloride intracellular channel 5 [Source:HGNC Symbol;Acc:HGNC:13517]	protein_coding;processed_transcript	0.0682937	0.0479437	0.0282521	0.563877	0.544242	0.433561	0.0937221	-3.41547	6.96865e-28	2.7377e-26	down	yes
ENSG00000123472	ATPAF1	ENST00000329231;ENST00000576409;ENST00000371937;ENST00000574428;ENST00000542495;ENST00000460928;ENST00000474020;ENST00000492233;ENST00000487193;ENST00000529214;ENST00000526821	GO:0005515(protein binding);GO:0005739(mitochondrion);GO:0033615(mitochondrial proton-transporting ATP synthase complex assembly);GO:0065003(protein-containing complex assembly);GO:0065003(protein-containing complex assembly)	NA	ATP synthase mitochondrial F1 complex assembly factor 1 [Source:HGNC Symbol;Acc:HGNC:18803]	protein_coding;retained_intron;nonsense_mediated_decay	0.408754	0.572188	0.543693	2.23184	2.04718	1.92434	0.245776	-2.02458	7.87101e-28	3.08517e-26	down	yes
ENSG00000257027	AC010186	ENST00000537616	NA	NA	novel transcript	lncRNA	0.415094	0.247474	0.261371	2.1246	2.29857	2.31227	0.137176	-2.8659	1.06712e-27	4.16853e-26	down	yes
ENSG00000164086	DUSP7	ENST00000495880;ENST00000469623	GO:0000165(MAPK cascade);GO:0000187(activation of MAPK activity);GO:0000188(inactivation of MAPK activity);GO:0004721(phosphoprotein phosphatase activity);GO:0004725(protein tyrosine phosphatase activity);GO:0005515(protein binding);GO:0005654(nucleoplasm);GO:0005737(cytoplasm);GO:0005829(cytosol);GO:0006470(protein dephosphorylation);GO:0008138(protein tyrosine/serine/threonine phosphatase activ…	04010(MAPK signaling pathway);04010(MAPK signaling pathway)	dual specificity phosphatase 7 [Source:HGNC Symbol;Acc:HGNC:3073]	protein_coding	2.49177	2.2063	2.64466	5.77586	6.01791	6.05452	0.411397	-1.2814	1.09851e-27	4.28629e-26	down	yes
ENSG00000144354	CDCA7	ENST00000467411;ENST00000347703;ENST00000496441;ENST00000410101;ENST00000435616;ENST00000468359;ENST00000306721	GO:0005634(nucleus);GO:0005654(nucleoplasm);GO:0005737(cytoplasm);GO:0005829(cytosol);GO:0006355(regulation of transcription, DNA-templated);GO:0006915(apoptotic process);GO:0042127(regulation of cell population proliferation);GO:0042127(regulation of cell population proliferation)	NA	cell division cycle associated 7 [Source:HGNC Symbol;Acc:HGNC:14628]	retained_intron;protein_coding;nonsense_mediated_decay	10.5515	11.6414	10.083	24.4104	24.6297	20.9112	0.461405	-1.11589	1.10711e-27	4.31473e-26	down	yes
ENSG00000175866	BAIAP2	ENST00000575841;ENST00000576995;ENST00000428708;ENST00000321280;ENST00000575712;ENST00000576756;ENST00000435091;ENST00000572498;ENST00000575245;ENST00000573677;ENST00000573894;ENST00000576225;ENST00000321300;ENST00000576470;ENST00000572329	GO:0001221(transcription cofactor binding);GO:0001726(ruffle);GO:0005515(protein binding);GO:0005654(nucleoplasm);GO:0005737(cytoplasm);GO:0005791(rough endoplasmic reticulum);GO:0005794(Golgi apparatus);GO:0005829(cytosol);GO:0005856(cytoskeleton);GO:0005874(microtubule);GO:0005886(plasma membrane);GO:0005912(adherens junction);GO:0007009(plasma membrane organization);GO:0007409(axonogenesis);GO…	04520(Adherens junction);04810(Regulation of actin cytoskeleton);04810(Regulation of actin cytoskeleton)	BAR/IMD domain containing adaptor protein 2 [Source:HGNC Symbol;Acc:HGNC:947]	protein_coding;retained_intron;processed_transcript;nonsense_mediated_decay	0.110918	0.0997734	0.143359	0.834259	0.618853	0.711784	0.163542	-2.61227	1.21915e-27	4.73027e-26	down	yes
ENSG00000077157	PPP1R12B	ENST00000391959;ENST00000434615;ENST00000634903;ENST00000480184;ENST00000618451;ENST00000608999;ENST00000465284;ENST00000356764;ENST00000488330;ENST00000498070;ENST00000367269	GO:0000086(G2/M transition of mitotic cell cycle);GO:0004857(enzyme inhibitor activity);GO:0005515(protein binding);GO:0005654(nucleoplasm);GO:0005737(cytoplasm);GO:0005829(cytosol);GO:0005856(cytoskeleton);GO:0006937(regulation of muscle contraction);GO:0007165(signal transduction);GO:0008047(enzyme activator activity);GO:0019208(phosphatase regulator activity);GO:0019901(protein kinase binding)…	04270(Vascular smooth muscle contraction);04510(Focal adhesion);04810(Regulation of actin cytoskeleton);04921(Oxytocin signaling pathway);05205(Proteoglycans in cancer);05205(Proteoglycans in cancer)	protein phosphatase 1 regulatory subunit 12B [Source:HGNC Symbol;Acc:HGNC:7619]	protein_coding;nonsense_mediated_decay;retained_intron;processed_transcript	0.550196	0.421338	0.526308	1.51998	1.96012	1.3415	0.310653	-1.68662	1.33206e-27	5.16256e-26	down	yes
ENSG00000197905	TEAD4	ENST00000359864;ENST00000358409;ENST00000540314;ENST00000536826;ENST00000544666;ENST00000543035	GO:0000790(nuclear chromatin);GO:0000978(RNA polymerase II cis-regulatory region sequence-specific DNA binding);GO:0000981(DNA-binding transcription factor activity, RNA polymerase II-specific);GO:0001228(DNA-binding transcription activator activity, RNA polymerase II-specific);GO:0001501(skeletal system development);GO:0003677(DNA binding);GO:0003700(DNA-binding transcription factor activity);GO…	04390(Hippo signaling pathway);04392(Hippo signaling pathway - multiple species);04392(Hippo signaling pathway - multiple species)	TEA domain transcription factor 4 [Source:HGNC Symbol;Acc:HGNC:11717]	protein_coding	0.0694816	0.0750859	0.0683955	1.89795	1.0727	1.36974	0.0490654	-4.34915	1.34036e-27	5.18889e-26	down	yes
ENSG00000127152	BCL11B	ENST00000357195;ENST00000345514	GO:0000978(RNA polymerase II cis-regulatory region sequence-specific DNA binding);GO:0001228(DNA-binding transcription activator activity, RNA polymerase II-specific);GO:0003334(keratinocyte development);GO:0003382(epithelial cell morphogenesis);GO:0003676(nucleic acid binding);GO:0003700(DNA-binding transcription factor activity);GO:0005515(protein binding);GO:0005634(nucleus);GO:0006355(regulat…	05202(Transcriptional misregulation in cancer);05202(Transcriptional misregulation in cancer)	BAF chromatin remodeling complex subunit BCL11B [Source:HGNC Symbol;Acc:HGNC:13222]	protein_coding	0.486349	0.444698	0.479601	1.37974	1.60885	1.6289	0.305501	-1.71075	1.40054e-27	5.41581e-26	down	yes
ENSG00000184381	PLA2G6	ENST00000452794;ENST00000454670;ENST00000490473;ENST00000491986;ENST00000496409;ENST00000402064;ENST00000664587;ENST00000668208;ENST00000332509;ENST00000430886;ENST00000668949;ENST00000667521;ENST00000668499;ENST00000435484;ENST00000420435;ENST00000665987;ENST00000594306;ENST00000455341;ENST00000452972;ENST00000448094;ENST00000498338;ENST00000663895;ENST00000445591;ENST00000436218;ENST00000480154…	GO:0001934(positive regulation of protein phosphorylation);GO:0003847(1-alkyl-2-acetylglycerophosphocholine esterase activity);GO:0004622(lysophospholipase activity);GO:0004623(phospholipase A2 activity);GO:0005515(protein binding);GO:0005516(calmodulin binding);GO:0005615(extracellular space);GO:0005737(cytoplasm);GO:0005739(mitochondrion);GO:0005829(cytosol);GO:0005886(plasma membrane);GO:00066…	00564(Glycerophospholipid metabolism);00565(Ether lipid metabolism);00590(Arachidonic acid metabolism);00591(Linoleic acid metabolism);00592(alpha-Linolenic acid metabolism);04014(Ras signaling pathway);04270(Vascular smooth muscle contraction);04666(Fc gamma R-mediated phagocytosis);04750(Inflammatory mediator regulation of TRP channels);04750(Inflammatory mediator regulation of TRP channels)	phospholipase A2 group VI [Source:HGNC Symbol;Acc:HGNC:9039]	retained_intron;nonsense_mediated_decay;processed_transcript;protein_coding	1.50372	1.46282	1.70516	3.69431	3.99323	3.59884	0.413924	-1.27256	1.519e-27	5.86072e-26	down	yes
ENSG00000182013	PNMA8A	ENST00000313683;ENST00000438932	NA	NA	PNMA family member 8A [Source:HGNC Symbol;Acc:HGNC:25578]	protein_coding	0	0	0	4.79455	5.29319	3.93204	2.13983e-05	-15.5121	2.08793e-27	8.03782e-26	down	yes
ENSG00000169499	PLEKHA2	ENST00000617275;ENST00000521746;ENST00000616834;ENST00000519640;ENST00000518070	GO:0030165(PDZ domain binding);GO:0043325(phosphatidylinositol-3,4-bisphosphate binding);GO:0043325(phosphatidylinositol-3,4-bisphosphate binding)	NA	pleckstrin homology domain containing A2 [Source:HGNC Symbol;Acc:HGNC:14336]	protein_coding;retained_intron	3.7656	3.52049	3.28932	8.46631	9.3681	7.15759	0.423152	-1.24075	2.23659e-27	8.59095e-26	down	yes
ENSG00000143740	SNAP47	ENST00000470038;ENST00000617596;ENST00000480897;ENST00000426344;ENST00000366759;ENST00000315781;ENST00000418653;ENST00000478768;ENST00000606873	GO:0005484(SNAP receptor activity);GO:0005515(protein binding);GO:0005737(cytoplasm);GO:0005886(plasma membrane);GO:0006887(exocytosis);GO:0006906(vesicle fusion);GO:0012505(endomembrane system);GO:0014069(postsynaptic density);GO:0016020(membrane);GO:0016082(synaptic vesicle priming);GO:0019905(syntaxin binding);GO:0030425(dendrite);GO:0030672(synaptic vesicle membrane);GO:0031083(BLOC-1 complex…	NA	synaptosome associated protein 47 [Source:HGNC Symbol;Acc:HGNC:30669]	processed_transcript;protein_coding	4.11854	4.27563	4.20261	8.58581	8.45146	8.39565	0.495295	-1.01364	2.41135e-27	9.25191e-26	down	yes
ENSG00000135905	DOCK10	ENST00000645028;ENST00000489831;ENST00000258390;ENST00000644695;ENST00000492369;ENST00000435582;ENST00000422684;ENST00000409592;ENST00000474102;ENST00000458608;ENST00000492251;ENST00000543715;ENST00000472652	GO:0001782(B cell homeostasis);GO:0002315(marginal zone B cell differentiation);GO:0003674(molecular_function);GO:0005085(guanyl-nucleotide exchange factor activity);GO:0005515(protein binding);GO:0005634(nucleus);GO:0005654(nucleoplasm);GO:0005737(cytoplasm);GO:0005829(cytosol);GO:0007264(small GTPase mediated signal transduction);GO:0016020(membrane);GO:0030054(cell junction);GO:0030334(regulat…	NA	dedicator of cytokinesis 10 [Source:HGNC Symbol;Acc:HGNC:23479]	protein_coding;retained_intron;nonsense_mediated_decay;processed_transcript	3.54357	2.87573	3.19008	8.70505	11.3187	7.32067	0.35142	-1.50873	2.48042e-27	9.50634e-26	down	yes
ENSG00000163704	PRRT3	ENST00000295984;ENST00000412055;ENST00000411976	GO:0016020(membrane);GO:0016021(integral component of membrane);GO:0016021(integral component of membrane)	NA	proline rich transmembrane protein 3 [Source:HGNC Symbol;Acc:HGNC:26591]	nonsense_mediated_decay;protein_coding	2.73649	2.62867	3.08028	7.20382	7.39718	6.40174	0.402111	-1.31433	2.58004e-27	9.86621e-26	down	yes
ENSG00000154096	THY1	ENST00000284240;ENST00000528522;ENST00000533840;ENST00000584021	GO:0001525(angiogenesis);GO:0001952(regulation of cell-matrix adhesion);GO:0002693(positive regulation of cellular extravasation);GO:0005096(GTPase activator activity);GO:0005178(integrin binding);GO:0005515(protein binding);GO:0005576(extracellular region);GO:0005783(endoplasmic reticulum);GO:0005829(cytosol);GO:0005886(plasma membrane);GO:0005887(integral component of plasma membrane);GO:000592…	04670(Leukocyte transendothelial migration);04670(Leukocyte transendothelial migration)	Thy-1 cell surface antigen [Source:HGNC Symbol;Acc:HGNC:11801]	protein_coding;retained_intron	0.0317892	0.0384565	0.0516135	0.447107	0.526382	0.499093	0.0827521	-3.59506	2.69539e-27	1.02845e-25	down	yes
ENSG00000184056	VPS33B	ENST00000535906;ENST00000333371;ENST00000556096;ENST00000554660;ENST00000557470;ENST00000554264;ENST00000557358;ENST00000574755	GO:0005515(protein binding);GO:0005737(cytoplasm);GO:0005764(lysosome);GO:0005765(lysosomal membrane);GO:0005768(endosome);GO:0005769(early endosome);GO:0005770(late endosome);GO:0005794(Golgi apparatus);GO:0006886(intracellular protein transport);GO:0006904(vesicle docking involved in exocytosis);GO:0007032(endosome organization);GO:0010008(endosome membrane);GO:0015031(protein transport);GO:001…	NA	VPS33B late endosome and lysosome associated [Source:HGNC Symbol;Acc:HGNC:12712]	protein_coding;retained_intron;processed_transcript;nonsense_mediated_decay	1.65097	1.91591	3.13089	11.8218	9.16916	12.4994	0.199991	-2.32199	2.75347e-27	1.04945e-25	down	yes
ENSG00000140044	JDP2	ENST00000437176;ENST00000559773;ENST00000267569;ENST00000651602;ENST00000559060;ENST00000558068;ENST00000435893	GO:0000122(negative regulation of transcription by RNA polymerase II);GO:0000790(nuclear chromatin);GO:0000978(RNA polymerase II cis-regulatory region sequence-specific DNA binding);GO:0000981(DNA-binding transcription factor activity, RNA polymerase II-specific);GO:0001227(DNA-binding transcription repressor activity, RNA polymerase II-specific);GO:0003677(DNA binding);GO:0003682(chromatin bindi…	NA	Jun dimerization protein 2 [Source:HGNC Symbol;Acc:HGNC:17546]	protein_coding;processed_transcript	0.103806	0.133764	0.163652	1.37502	0.918946	0.893279	0.125884	-2.98984	3.19796e-27	1.21484e-25	down	yes
ENSG00000187922	LCN10	ENST00000341040;ENST00000529013;ENST00000406721;ENST00000474369;ENST00000494294;ENST00000497771;ENST00000532006	GO:0005576(extracellular region);GO:0036094(small molecule binding);GO:0036094(small molecule binding)	NA	lipocalin 10 [Source:HGNC Symbol;Acc:HGNC:20892]	nonsense_mediated_decay;retained_intron;protein_coding	0.115217	0.0549367	0.0758892	1.05685	0.929215	1.8502	0.0641361	-3.96272	3.40448e-27	1.29187e-25	down	yes
ENSG00000136542	GALNT5	ENST00000259056;ENST00000461704;ENST00000463418	GO:0000139(Golgi membrane);GO:0004653(polypeptide N-acetylgalactosaminyltransferase activity);GO:0005575(cellular_component);GO:0005794(Golgi apparatus);GO:0006024(glycosaminoglycan biosynthetic process);GO:0006486(protein glycosylation);GO:0016020(membrane);GO:0016021(integral component of membrane);GO:0016266(O-glycan processing);GO:0016740(transferase activity);GO:0016757(transferase activity,…	00512(Mucin type O-glycan biosynthesis);00512(Mucin type O-glycan biosynthesis)	polypeptide N-acetylgalactosaminyltransferase 5 [Source:HGNC Symbol;Acc:HGNC:4127]	protein_coding;processed_transcript	0.301327	0.291961	0.319526	1.04424	1.39228	0.983594	0.266896	-1.90565	3.49257e-27	1.32384e-25	down	yes
ENSG00000100206	DMC1	ENST00000464842;ENST00000478820;ENST00000216024;ENST00000428462;ENST00000616615;ENST00000439567;ENST00000415483	GO:0000150(recombinase activity);GO:0000166(nucleotide binding);GO:0000730(DNA recombinase assembly);GO:0000781(chromosome, telomeric region);GO:0000794(condensed nuclear chromosome);GO:0001541(ovarian follicle development);GO:0001556(oocyte maturation);GO:0003677(DNA binding);GO:0003690(double-stranded DNA binding);GO:0003697(single-stranded DNA binding);GO:0005515(protein binding);GO:0005524(AT…	NA	DNA meiotic recombinase 1 [Source:HGNC Symbol;Acc:HGNC:2927]	processed_transcript;retained_intron;protein_coding	0.389358	0.38892	0.409929	1.85593	1.93472	1.69763	0.216499	-2.20757	3.75608e-27	1.42216e-25	down	yes
ENSG00000156925	ZIC3	ENST00000287538;ENST00000370606;ENST00000478471	GO:0000977(RNA polymerase II regulatory region sequence-specific DNA binding);GO:0000978(RNA polymerase II cis-regulatory region sequence-specific DNA binding);GO:0000981(DNA-binding transcription factor activity, RNA polymerase II-specific);GO:0001228(DNA-binding transcription activator activity, RNA polymerase II-specific);GO:0001947(heart looping);GO:0003676(nucleic acid binding);GO:0003677(DN…	04550(Signaling pathways regulating pluripotency of stem cells);04550(Signaling pathways regulating pluripotency of stem cells)	Zic family member 3 [Source:HGNC Symbol;Acc:HGNC:12874]	protein_coding;processed_transcript	0	0	0	3.38349	3.89799	3.20604	2.86054e-05	-15.0934	3.90418e-27	1.47661e-25	down	yes
ENSG00000185985	SLITRK2	ENST00000335565;ENST00000370490	GO:0005515(protein binding);GO:0005886(plasma membrane);GO:0007409(axonogenesis);GO:0016020(membrane);GO:0016021(integral component of membrane);GO:0051965(positive regulation of synapse assembly);GO:0099055(integral component of postsynaptic membrane);GO:0099560(synaptic membrane adhesion);GO:1905606(regulation of presynapse assembly);GO:1905606(regulation of presynapse assembly)	NA	SLIT and NTRK like family member 2 [Source:HGNC Symbol;Acc:HGNC:13449]	protein_coding	0	0	0	1.44021	1.53422	1.1761	7.22799e-05	-13.756	3.97126e-27	1.50034e-25	down	yes
ENSG00000126733	DACH2	ENST00000484479;ENST00000613770;ENST00000373125;ENST00000461604	GO:0000981(DNA-binding transcription factor activity, RNA polymerase II-specific);GO:0003677(DNA binding);GO:0005634(nucleus);GO:0005667(transcription factor complex);GO:0006355(regulation of transcription, DNA-templated);GO:0006357(regulation of transcription by RNA polymerase II);GO:0007275(multicellular organism development);GO:0046545(development of primary female sexual characteristics);GO:0…	NA	dachshund family transcription factor 2 [Source:HGNC Symbol;Acc:HGNC:16814]	protein_coding;nonsense_mediated_decay	0.0395321	0.0336284	0.0133131	0.496417	0.539566	0.433071	0.0588635	-4.08648	4.1453e-27	1.56438e-25	down	yes
ENSG00000124126	PREX1	ENST00000371941;ENST00000620554;ENST00000482556;ENST00000496915	GO:0005085(guanyl-nucleotide exchange factor activity);GO:0005089(Rho guanyl-nucleotide exchange factor activity);GO:0005096(GTPase activator activity);GO:0005515(protein binding);GO:0005543(phospholipid binding);GO:0005737(cytoplasm);GO:0005829(cytosol);GO:0005886(plasma membrane);GO:0006801(superoxide metabolic process);GO:0007186(G protein-coupled receptor signaling pathway);GO:0016020(membran…	04062(Chemokine signaling pathway);05167(Kaposi sarcoma-associated herpesvirus infection);05167(Kaposi sarcoma-associated herpesvirus infection)	phosphatidylinositol-3,4,5-trisphosphate dependent Rac exchange factor 1 [Source:HGNC Symbol;Acc:HGNC:32594]	protein_coding;nonsense_mediated_decay;processed_transcript	3.48344	3.50041	3.85379	8.20702	10.5211	7.89742	0.40704	-1.29676	4.34292e-27	1.63716e-25	down	yes
ENSG00000162078	ZG16B	ENST00000570670;ENST00000382280;ENST00000576423;ENST00000571723;ENST00000572863;ENST00000573019	GO:0001895(retina homeostasis);GO:0003674(molecular_function);GO:0005515(protein binding);GO:0005576(extracellular region);GO:0005615(extracellular space);GO:0030246(carbohydrate binding);GO:0070062(extracellular exosome);GO:0070062(extracellular exosome)	NA	zymogen granule protein 16B [Source:HGNC Symbol;Acc:HGNC:30456]	protein_coding;retained_intron	4.21099	4.38193	3.86635	12.6118	10.525	13.6839	0.338376	-1.5633	4.91462e-27	1.85066e-25	down	yes
ENSG00000157873	TNFRSF14	ENST00000463471;ENST00000496064;ENST00000482074;ENST00000480305;ENST00000442392;ENST00000463835;ENST00000482602;ENST00000426449;ENST00000355716;ENST00000466750;ENST00000409119;ENST00000434817;ENST00000451778;ENST00000435221;ENST00000471768	GO:0001618(virus receptor activity);GO:0002250(adaptive immune response);GO:0002376(immune system process);GO:0002720(positive regulation of cytokine production involved in immune response);GO:0005031(tumor necrosis factor-activated receptor activity);GO:0005515(protein binding);GO:0005886(plasma membrane);GO:0006955(immune response);GO:0007166(cell surface receptor signaling pathway);GO:0009897(…	04060(Cytokine-cytokine receptor interaction);05168(Herpes simplex virus 1 infection);05168(Herpes simplex virus 1 infection)	TNF receptor superfamily member 14 [Source:HGNC Symbol;Acc:HGNC:11912]	retained_intron;processed_transcript;protein_coding	26.338	26.2773	28.5246	57.4474	51.9848	57.4463	0.486222	-1.04031	5.8339e-27	2.18727e-25	down	yes
ENSG00000061936	SFSWAP	ENST00000261674;ENST00000539506;ENST00000537582;ENST00000535236;ENST00000535399;ENST00000541286;ENST00000538548;ENST00000535202;ENST00000540469;ENST00000542813;ENST00000537164	GO:0000380(alternative mRNA splicing, via spliceosome);GO:0000395(mRNA 5'-splice site recognition);GO:0003723(RNA binding);GO:0005515(protein binding);GO:0005634(nucleus);GO:0006396(RNA processing);GO:0006397(mRNA processing);GO:0008380(RNA splicing);GO:0048025(negative regulation of mRNA splicing, via spliceosome);GO:0048025(negative regulation of mRNA splicing, via spliceosome)	NA	splicing factor SWAP [Source:HGNC Symbol;Acc:HGNC:10790]	protein_coding;processed_transcript;retained_intron;nonsense_mediated_decay	5.06138	4.8485	4.76492	9.75656	10.9377	8.8331	0.49699	-1.00871	5.8417e-27	2.18781e-25	down	yes
ENSG00000070087	PFN2	ENST00000239940;ENST00000452853;ENST00000497060;ENST00000461930;ENST00000498169;ENST00000481275;ENST00000489155;ENST00000481767;ENST00000468323;ENST00000475518;ENST00000461868	GO:0003779(actin binding);GO:0003785(actin monomer binding);GO:0005515(protein binding);GO:0005546(phosphatidylinositol-4,5-bisphosphate binding);GO:0005737(cytoplasm);GO:0005856(cytoskeleton);GO:0010633(negative regulation of epithelial cell migration);GO:0016020(membrane);GO:0016021(integral component of membrane);GO:0016887(ATPase activity);GO:0030036(actin cytoskeleton organization);GO:003083…	04015(Rap1 signaling pathway);04810(Regulation of actin cytoskeleton);05131(Shigellosis);05132(Salmonella infection);05132(Salmonella infection)	profilin 2 [Source:HGNC Symbol;Acc:HGNC:8882]	protein_coding;retained_intron;nonsense_mediated_decay	0.490194	0.462891	0.59729	2.04793	2.44408	2.58823	0.218972	-2.19118	8.73832e-27	3.25498e-25	down	yes
ENSG00000285578	AL035696	ENST00000649453	NA	NA	Novel transcript	lncRNA	0.092177	0.033125	0.052612	1.92794	1.27644	1.07488	0.0415759	-4.58811	8.99722e-27	3.3478e-25	down	yes
ENSG00000137393	RNF144B	ENST00000259939;ENST00000486622	GO:0000151(ubiquitin ligase complex);GO:0000209(protein polyubiquitination);GO:0004842(ubiquitin-protein transferase activity);GO:0005515(protein binding);GO:0005737(cytoplasm);GO:0005739(mitochondrion);GO:0005829(cytosol);GO:0006511(ubiquitin-dependent protein catabolic process);GO:0006915(apoptotic process);GO:0016020(membrane);GO:0016021(integral component of membrane);GO:0016567(protein ubiqu…	NA	ring finger protein 144B [Source:HGNC Symbol;Acc:HGNC:21578]	protein_coding;processed_transcript	0.478548	0.546064	0.412294	1.82439	2.5136	1.8775	0.231181	-2.1129	1.05328e-26	3.91494e-25	down	yes
ENSG00000115159	GPD2	ENST00000438166;ENST00000492005;ENST00000495851;ENST00000464846;ENST00000496190;ENST00000409861;ENST00000430992	GO:0004368(glycerol-3-phosphate dehydrogenase (quinone) activity);GO:0005509(calcium ion binding);GO:0005739(mitochondrion);GO:0005743(mitochondrial inner membrane);GO:0006072(glycerol-3-phosphate metabolic process);GO:0006094(gluconeogenesis);GO:0006127(glycerophosphate shuttle);GO:0009331(glycerol-3-phosphate dehydrogenase complex);GO:0016491(oxidoreductase activity);GO:0019563(glycerol catabol…	00564(Glycerophospholipid metabolism);00564(Glycerophospholipid metabolism)	glycerol-3-phosphate dehydrogenase 2 [Source:HGNC Symbol;Acc:HGNC:4456]	protein_coding;processed_transcript;retained_intron;nonsense_mediated_decay	1.53173	1.40411	1.1609	3.95156	5.36212	3.76834	0.313158	-1.67504	1.26481e-26	4.68603e-25	down	yes
ENSG00000134532	SOX5	ENST00000451604;ENST00000538905;ENST00000536850;ENST00000646273;ENST00000659413;ENST00000536911;ENST00000537393;ENST00000429944;ENST00000456299;ENST00000446891	GO:0000790(nuclear chromatin);GO:0000976(transcription regulatory region sequence-specific DNA binding);GO:0000981(DNA-binding transcription factor activity, RNA polymerase II-specific);GO:0000987(cis-regulatory region sequence-specific DNA binding);GO:0001502(cartilage condensation);GO:0002062(chondrocyte differentiation);GO:0003677(DNA binding);GO:0003700(DNA-binding transcription factor activi…	NA	SRY-box transcription factor 5 [Source:HGNC Symbol;Acc:HGNC:11201]	protein_coding;processed_transcript;retained_intron	0.290028	0.268511	0.201214	1.02151	1.36908	0.947039	0.227633	-2.13522	1.58166e-26	5.85369e-25	down	yes
ENSG00000139445	FOXN4	ENST00000299162;ENST00000355216;ENST00000423960	GO:0000790(nuclear chromatin);GO:0000981(DNA-binding transcription factor activity, RNA polymerase II-specific);GO:0000987(cis-regulatory region sequence-specific DNA binding);GO:0001947(heart looping);GO:0003677(DNA binding);GO:0003682(chromatin binding);GO:0003700(DNA-binding transcription factor activity);GO:0005515(protein binding);GO:0005634(nucleus);GO:0006355(regulation of transcription, D…	NA	forkhead box N4 [Source:HGNC Symbol;Acc:HGNC:21399]	protein_coding;nonsense_mediated_decay	0	0	0	4.61696	3.55038	4.50298	2.36774e-05	-15.3661	1.82778e-26	6.74283e-25	down	yes
ENSG00000105889	STEAP1B	ENST00000406890;ENST00000439708;ENST00000414116;ENST00000404369;ENST00000650428;ENST00000649402;ENST00000442252;ENST00000424363	GO:0005515(protein binding);GO:0005768(endosome);GO:0005886(plasma membrane);GO:0016020(membrane);GO:0016021(integral component of membrane);GO:0016021(integral component of membrane)	NA	STEAP family member 1B [Source:HGNC Symbol;Acc:HGNC:41907]	protein_coding;processed_transcript	1.0869	1.06855	1.19256	2.85929	2.96975	3.08022	0.375791	-1.412	2.00016e-26	7.35517e-25	down	yes
ENSG00000135736	CCDC102A	ENST00000258214;ENST00000569068	GO:0003774(motor activity);GO:0016459(myosin complex);GO:0016459(myosin complex)	NA	coiled-coil domain containing 102A [Source:HGNC Symbol;Acc:HGNC:28097]	protein_coding;retained_intron	2.6738	2.5013	2.73216	7.00844	6.81744	7.27595	0.374719	-1.41612	2.28064e-26	8.35984e-25	down	yes
ENSG00000127586	CHTF18	ENST00000471202;ENST00000493715;ENST00000461268;ENST00000479976;ENST00000498439;ENST00000563545;ENST00000567620;ENST00000491530;ENST00000569270;ENST00000464728;ENST00000455171;ENST00000631357;ENST00000570058;ENST00000484349;ENST00000440239;ENST00000565787;ENST00000262315;ENST00000564940	GO:0000166(nucleotide binding);GO:0003677(DNA binding);GO:0003689(DNA clamp loader activity);GO:0005515(protein binding);GO:0005524(ATP binding);GO:0005634(nucleus);GO:0005654(nucleoplasm);GO:0005829(cytosol);GO:0006260(DNA replication);GO:0007049(cell cycle);GO:0016020(membrane);GO:0017116(single-stranded DNA helicase activity);GO:0031390(Ctf18 RFC-like complex);GO:0032508(DNA duplex unwinding);…	NA	chromosome transmission fidelity factor 18 [Source:HGNC Symbol;Acc:HGNC:18435]	retained_intron;processed_transcript;nonsense_mediated_decay;protein_coding	4.59931	4.59414	4.08709	9.67679	9.20885	9.04674	0.475453	-1.07262	2.40353e-26	8.79163e-25	down	yes
ENSG00000154122	ANKH	ENST00000284268;ENST00000513115;ENST00000646501;ENST00000505140;ENST00000503939;ENST00000502585;ENST00000515517	GO:0001501(skeletal system development);GO:0005315(inorganic phosphate transmembrane transporter activity);GO:0005886(plasma membrane);GO:0005887(integral component of plasma membrane);GO:0006817(phosphate ion transport);GO:0007626(locomotory behavior);GO:0015114(phosphate ion transmembrane transporter activity);GO:0016020(membrane);GO:0016021(integral component of membrane);GO:0019867(outer memb…	NA	ANKH inorganic pyrophosphate transport regulator [Source:HGNC Symbol;Acc:HGNC:15492]	protein_coding;retained_intron;nonsense_mediated_decay;processed_transcript	0.913765	0.840357	0.87787	1.9757	2.28667	1.93987	0.424362	-1.23663	2.45174e-26	8.95846e-25	down	yes
ENSG00000139112	GABARAPL1	ENST00000541960;ENST00000540424;ENST00000266458;ENST00000539408;ENST00000421801;ENST00000545859	GO:0000045(autophagosome assembly);GO:0000421(autophagosome membrane);GO:0000422(autophagy of mitochondrion);GO:0005515(protein binding);GO:0005622(intracellular);GO:0005737(cytoplasm);GO:0005739(mitochondrion);GO:0005776(autophagosome);GO:0005783(endoplasmic reticulum);GO:0005794(Golgi apparatus);GO:0005829(cytosol);GO:0005856(cytoskeleton);GO:0005874(microtubule);GO:0006914(autophagy);GO:000699…	04068(FoxO signaling pathway);04136(Autophagy - other);04137(Mitophagy - animal);04140(Autophagy - animal);04371(Apelin signaling pathway);04621(NOD-like receptor signaling pathway);04727(GABAergic synapse);05167(Kaposi sarcoma-associated herpesvirus infection);05167(Kaposi sarcoma-associated herpesvirus infection)	GABA type A receptor associated protein like 1 [Source:HGNC Symbol;Acc:HGNC:4068]	nonsense_mediated_decay;protein_coding	0.229505	0.292251	0.216511	1.57673	1.30936	1.59373	0.164799	-2.60122	2.46483e-26	8.99676e-25	down	yes
ENSG00000111186	WNT5B	ENST00000543071;ENST00000397196;ENST00000545811;ENST00000539198;ENST00000542408;ENST00000545747;ENST00000537031;ENST00000543563	GO:0002062(chondrocyte differentiation);GO:0005102(signaling receptor binding);GO:0005109(frizzled binding);GO:0005125(cytokine activity);GO:0005576(extracellular region);GO:0005615(extracellular space);GO:0005788(endoplasmic reticulum lumen);GO:0005796(Golgi lumen);GO:0005886(plasma membrane);GO:0007275(multicellular organism development);GO:0009986(cell surface);GO:0016055(Wnt signaling pathway…	04150(mTOR signaling pathway);04310(Wnt signaling pathway);04360(Axon guidance);04390(Hippo signaling pathway);04550(Signaling pathways regulating pluripotency of stem cells);04916(Melanogenesis);04934(Cushing syndrome);05165(Human papillomavirus infection);05200(Pathways in cancer);05205(Proteoglycans in cancer);05217(Basal cell carcinoma);05224(Breast cancer);05225(Hepatocellular carcinoma);052…	Wnt family member 5B [Source:HGNC Symbol;Acc:HGNC:16265]	protein_coding;processed_transcript	0.189988	0.0667043	0.170578	1.52483	1.37988	1.7443	0.0919058	-3.4437	2.76586e-26	1.00849e-24	down	yes
ENSG00000090376	IRAK3	ENST00000261233;ENST00000545837;ENST00000457197	GO:0000166(nucleotide binding);GO:0000287(magnesium ion binding);GO:0001960(negative regulation of cytokine-mediated signaling pathway);GO:0002755(MyD88-dependent toll-like receptor signaling pathway);GO:0004672(protein kinase activity);GO:0004674(protein serine/threonine kinase activity);GO:0005515(protein binding);GO:0005524(ATP binding);GO:0005634(nucleus);GO:0005737(cytoplasm);GO:0005886(plas…	04722(Neurotrophin signaling pathway);04722(Neurotrophin signaling pathway)	interleukin 1 receptor associated kinase 3 [Source:HGNC Symbol;Acc:HGNC:17020]	protein_coding	3.13469	2.7085	3.03323	6.57843	8.10834	6.15528	0.42589	-1.23145	3.05993e-26	1.10984e-24	down	yes
ENSG00000178053	MLF1	ENST00000355893;ENST00000359117;ENST00000487838;ENST00000484955;ENST00000491767;ENST00000651984;ENST00000498592;ENST00000497004	GO:0002318(myeloid progenitor cell differentiation);GO:0003677(DNA binding);GO:0005515(protein binding);GO:0005634(nucleus);GO:0005737(cytoplasm);GO:0005856(cytoskeleton);GO:0005929(cilium);GO:0006351(transcription, DNA-templated);GO:0006355(regulation of transcription, DNA-templated);GO:0007049(cell cycle);GO:0007050(cell cycle arrest);GO:0007275(multicellular organism development);GO:0019904(pr…	05202(Transcriptional misregulation in cancer);05202(Transcriptional misregulation in cancer)	myeloid leukemia factor 1 [Source:HGNC Symbol;Acc:HGNC:7125]	protein_coding;nonsense_mediated_decay;processed_transcript	0	0.0107419	0	1.23508	1.28229	1.15607	0.0029242	-8.41774	3.54559e-26	1.28464e-24	down	yes
ENSG00000046604	DSG2	ENST00000261590;ENST00000585206	GO:0001533(cornified envelope);GO:0002934(desmosome organization);GO:0003165(Purkinje myocyte development);GO:0005509(calcium ion binding);GO:0005886(plasma membrane);GO:0005911(cell-cell junction);GO:0007155(cell adhesion);GO:0007156(homophilic cell adhesion via plasma membrane adhesion molecules);GO:0009986(cell surface);GO:0014704(intercalated disc);GO:0016020(membrane);GO:0016021(integral com…	05412(Arrhythmogenic right ventricular cardiomyopathy (ARVC));05412(Arrhythmogenic right ventricular cardiomyopathy (ARVC))	desmoglein 2 [Source:HGNC Symbol;Acc:HGNC:3049]	protein_coding	0	0	0	2.45544	2.80225	1.80735	4.24627e-05	-14.5234	4.10102e-26	1.48277e-24	down	yes
ENSG00000154822	PLCL2	ENST00000615277;ENST00000419842	GO:0002322(B cell proliferation involved in immune response);GO:0002337(B-1a B cell differentiation);GO:0004435(phosphatidylinositol phospholipase C activity);GO:0005737(cytoplasm);GO:0006629(lipid metabolic process);GO:0007165(signal transduction);GO:0007214(gamma-aminobutyric acid signaling pathway);GO:0008081(phosphoric diester hydrolase activity);GO:0016042(lipid catabolic process);GO:0016787…	NA	phospholipase C like 2 [Source:HGNC Symbol;Acc:HGNC:9064]	protein_coding	3.1479	2.99467	2.72212	7.07771	7.37246	6.0815	0.431757	-1.21171	4.56789e-26	1.64985e-24	down	yes
ENSG00000177432	NAP1L5	ENST00000323061	GO:0003682(chromatin binding);GO:0005515(protein binding);GO:0005634(nucleus);GO:0006334(nucleosome assembly);GO:0042393(histone binding)	NA	nucleosome assembly protein 1 like 5 [Source:HGNC Symbol;Acc:HGNC:19968]	protein_coding	0	0	0	7.07351	6.74152	7.49029	1.4081e-05	-16.1159	4.87139e-26	1.75762e-24	down	yes
ENSG00000153179	RASSF3	ENST00000542104;ENST00000540088;ENST00000283172	GO:0005515(protein binding);GO:0005737(cytoplasm);GO:0005829(cytosol);GO:0005856(cytoskeleton);GO:0005874(microtubule);GO:0005886(plasma membrane);GO:0007165(signal transduction);GO:0042802(identical protein binding);GO:0042981(regulation of apoptotic process);GO:0042981(regulation of apoptotic process)	NA	Ras association domain family member 3 [Source:HGNC Symbol;Acc:HGNC:14271]	protein_coding;processed_transcript;nonsense_mediated_decay	12.312	12.3681	11.4515	24.6245	28.0458	22.0678	0.483445	-1.04858	5.6632e-26	2.03905e-24	down	yes
ENSG00000142798	HSPG2	ENST00000374695;ENST00000486901;ENST00000481644;ENST00000453796;ENST00000480900;ENST00000439717;ENST00000374676;ENST00000635682;ENST00000427897;ENST00000498495	GO:0001523(retinoid metabolic process);GO:0001525(angiogenesis);GO:0001540(amyloid-beta binding);GO:0005509(calcium ion binding);GO:0005515(protein binding);GO:0005576(extracellular region);GO:0005604(basement membrane);GO:0005615(extracellular space);GO:0005796(Golgi lumen);GO:0005886(plasma membrane);GO:0005925(focal adhesion);GO:0006024(glycosaminoglycan biosynthetic process);GO:0006027(glycos…	04512(ECM-receptor interaction);05161(Hepatitis B);05205(Proteoglycans in cancer);05205(Proteoglycans in cancer)	heparan sulfate proteoglycan 2 [Source:HGNC Symbol;Acc:HGNC:5273]	protein_coding;retained_intron;non_stop_decay	0.0444083	0.0281333	0.0440428	0.260247	0.378489	0.264621	0.129057	-2.95392	6.6178e-26	2.37532e-24	down	yes
ENSG00000166582	CENPV	ENST00000299736;ENST00000476243;ENST00000631687;ENST00000472570;ENST00000582062;ENST00000482983;ENST00000584214	GO:0000775(chromosome, centromeric region);GO:0000776(kinetochore);GO:0000777(condensed chromosome kinetochore);GO:0001667(ameboidal-type cell migration);GO:0003674(molecular_function);GO:0005634(nucleus);GO:0005654(nucleoplasm);GO:0005694(chromosome);GO:0005737(cytoplasm);GO:0005819(spindle);GO:0005829(cytosol);GO:0005856(cytoskeleton);GO:0007049(cell cycle);GO:0015630(microtubule cytoskeleton);…	NA	centromere protein V [Source:HGNC Symbol;Acc:HGNC:29920]	protein_coding;nonsense_mediated_decay;processed_transcript;retained_intron	2.00774	2.22521	2.08364	6.36653	5.59215	6.34654	0.34507	-1.53504	7.00267e-26	2.50824e-24	down	yes
ENSG00000131778	CHD1L	ENST00000651510;ENST00000651231;ENST00000622533;ENST00000652616;ENST00000431239;ENST00000467213;ENST00000651410;ENST00000650714;ENST00000650828;ENST00000651820;ENST00000652278;ENST00000652587;ENST00000651070;ENST00000651226;ENST00000492728;ENST00000369258;ENST00000485113;ENST00000650721;ENST00000639534;ENST00000369259	GO:0000166(nucleotide binding);GO:0000717(nucleotide-excision repair, DNA duplex unwinding);GO:0003678(DNA helicase activity);GO:0004386(helicase activity);GO:0005515(protein binding);GO:0005524(ATP binding);GO:0005634(nucleus);GO:0005654(nucleoplasm);GO:0005829(cytosol);GO:0005886(plasma membrane);GO:0006281(DNA repair);GO:0006293(nucleotide-excision repair, preincision complex stabilization);GO…	NA	chromodomain helicase DNA binding protein 1 like [Source:HGNC Symbol;Acc:HGNC:1916]	nonsense_mediated_decay;protein_coding;retained_intron;processed_transcript	6.26954	5.81008	5.80535	11.4755	12.7058	11.9292	0.495284	-1.01367	7.49882e-26	2.68316e-24	down	yes
ENSG00000179598	PLD6	ENST00000321560	GO:0003824(catalytic activity);GO:0004518(nuclease activity);GO:0004519(endonuclease activity);GO:0005515(protein binding);GO:0005739(mitochondrion);GO:0005741(mitochondrial outer membrane);GO:0006629(lipid metabolic process);GO:0006654(phosphatidic acid biosynthetic process);GO:0007283(spermatogenesis);GO:0007286(spermatid development);GO:0008053(mitochondrial fusion);GO:0010636(positive regulat…	NA	phospholipase D family member 6 [Source:HGNC Symbol;Acc:HGNC:30447]	protein_coding	3.37668	4.06273	3.31851	9.52928	9.50183	9.19489	0.381135	-1.39162	7.56523e-26	2.70412e-24	down	yes
ENSG00000103363	ELOB	ENST00000409906;ENST00000494946;ENST00000409477;ENST00000572954;ENST00000262306	GO:0003746(translation elongation factor activity);GO:0005515(protein binding);GO:0005634(nucleus);GO:0005654(nucleoplasm);GO:0005829(cytosol);GO:0006366(transcription by RNA polymerase II);GO:0006368(transcription elongation from RNA polymerase II promoter);GO:0006414(translational elongation);GO:0016032(viral process);GO:0016567(protein ubiquitination);GO:0030891(VCB complex);GO:0031462(Cul2-RI…	04066(HIF-1 signaling pathway);04120(Ubiquitin mediated proteolysis);05170(Human immunodeficiency virus 1 infection);05200(Pathways in cancer);05211(Renal cell carcinoma);05211(Renal cell carcinoma)	elongin B [Source:HGNC Symbol;Acc:HGNC:11619]	protein_coding	32.4627	36.2889	31.1096	100.974	78.6534	113.287	0.340923	-1.55248	8.01733e-26	2.85979e-24	down	yes
ENSG00000058056	USP13	ENST00000263966;ENST00000496897;ENST00000497155;ENST00000482333	GO:0004197(cysteine-type endopeptidase activity);GO:0004843(thiol-dependent ubiquitin-specific protease activity);GO:0005515(protein binding);GO:0005634(nucleus);GO:0005654(nucleoplasm);GO:0005829(cytosol);GO:0006355(regulation of transcription, DNA-templated);GO:0006508(proteolysis);GO:0006511(ubiquitin-dependent protein catabolic process);GO:0006914(autophagy);GO:0008233(peptidase activity);GO:…	NA	ubiquitin specific peptidase 13 [Source:HGNC Symbol;Acc:HGNC:12611]	protein_coding;processed_transcript	1.75556	1.74854	1.62303	4.32077	5.43751	3.8177	0.377662	-1.40483	8.43547e-26	3.00583e-24	down	yes
ENSG00000144843	ADPRH	ENST00000478399;ENST00000465513;ENST00000478927;ENST00000357003;ENST00000481816	GO:0000287(magnesium ion binding);GO:0003875(ADP-ribosylarginine hydrolase activity);GO:0005096(GTPase activator activity);GO:0005515(protein binding);GO:0005615(extracellular space);GO:0005776(autophagosome);GO:0005829(cytosol);GO:0006464(cellular protein modification process);GO:0006886(intracellular protein transport);GO:0016787(hydrolase activity);GO:0017137(Rab GTPase binding);GO:0030955(pot…	NA	ADP-ribosylarginine hydrolase [Source:HGNC Symbol;Acc:HGNC:269]	protein_coding	3.17276	3.17071	2.85912	6.91244	6.89025	6.43297	0.454772	-1.13679	1.30093e-25	4.59167e-24	down	yes
ENSG00000137880	GCHFR	ENST00000260447;ENST00000558467;ENST00000559932;ENST00000558670;ENST00000561160	GO:0004857(enzyme inhibitor activity);GO:0005515(protein binding);GO:0005634(nucleus);GO:0005654(nucleoplasm);GO:0005737(cytoplasm);GO:0005829(cytosol);GO:0006809(nitric oxide biosynthetic process);GO:0009890(negative regulation of biosynthetic process);GO:0016020(membrane);GO:0016597(amino acid binding);GO:0016787(hydrolase activity);GO:0019899(enzyme binding);GO:0030425(dendrite);GO:0030742(GTP…	NA	GTP cyclohydrolase I feedback regulator [Source:HGNC Symbol;Acc:HGNC:4194]	protein_coding	0	0.0454623	0.0258999	1.9267	1.57485	3.0323	0.0109219	-6.51663	1.36868e-25	4.81868e-24	down	yes
ENSG00000184164	CRELD2	ENST00000404488;ENST00000487969;ENST00000328268;ENST00000444954;ENST00000498354;ENST00000407217;ENST00000482956;ENST00000450207;ENST00000483652	GO:0003756(protein disulfide isomerase activity);GO:0005509(calcium ion binding);GO:0005515(protein binding);GO:0005615(extracellular space);GO:0005783(endoplasmic reticulum);GO:0005794(Golgi apparatus);GO:0016853(isomerase activity);GO:0016853(isomerase activity)	NA	cysteine rich with EGF like domains 2 [Source:HGNC Symbol;Acc:HGNC:28150]	protein_coding;retained_intron;processed_transcript	4.28439	4.6209	4.21998	10.1732	9.44883	10.9411	0.429447	-1.21945	1.36906e-25	4.81868e-24	down	yes
ENSG00000135916	ITM2C	ENST00000335005;ENST00000326407;ENST00000326427;ENST00000492029;ENST00000620962;ENST00000418408	GO:0001540(amyloid-beta binding);GO:0005515(protein binding);GO:0005524(ATP binding);GO:0005764(lysosome);GO:0005765(lysosomal membrane);GO:0005794(Golgi apparatus);GO:0005886(plasma membrane);GO:0010977(negative regulation of neuron projection development);GO:0016020(membrane);GO:0016021(integral component of membrane);GO:0030182(neuron differentiation);GO:0042985(negative regulation of amyloid …	NA	integral membrane protein 2C [Source:HGNC Symbol;Acc:HGNC:6175]	protein_coding;processed_transcript	16.5715	18.322	18.8713	39.3767	36.9739	41.1453	0.457589	-1.12788	1.73306e-25	6.08123e-24	down	yes
ENSG00000119547	ONECUT2	ENST00000491143;ENST00000481727	GO:0000790(nuclear chromatin);GO:0000978(RNA polymerase II cis-regulatory region sequence-specific DNA binding);GO:0000981(DNA-binding transcription factor activity, RNA polymerase II-specific);GO:0001228(DNA-binding transcription activator activity, RNA polymerase II-specific);GO:0001889(liver development);GO:0001952(regulation of cell-matrix adhesion);GO:0002064(epithelial cell development);GO:…	NA	one cut homeobox 2 [Source:HGNC Symbol;Acc:HGNC:8139]	protein_coding;processed_transcript	7.92531	6.5335	7.71329	18.7254	26.7274	16.7681	0.356345	-1.48865	2.22949e-25	7.79148e-24	down	yes
ENSG00000103365	GGA2	ENST00000309859;ENST00000568922;ENST00000568799;ENST00000566547;ENST00000569189;ENST00000562117;ENST00000563494;ENST00000570111;ENST00000562944;ENST00000567201;ENST00000569300;ENST00000566651	GO:0005515(protein binding);GO:0005768(endosome);GO:0005794(Golgi apparatus);GO:0005802(trans-Golgi network);GO:0006886(intracellular protein transport);GO:0010008(endosome membrane);GO:0015031(protein transport);GO:0016020(membrane);GO:0016192(vesicle-mediated transport);GO:0030136(clathrin-coated vesicle);GO:0030306(ADP-ribosylation factor binding);GO:0031901(early endosome membrane);GO:0034394…	04142(Lysosome);04142(Lysosome)	golgi associated, gamma adaptin ear containing, ARF binding protein 2 [Source:HGNC Symbol;Acc:HGNC:16064]	protein_coding;retained_intron;nonsense_mediated_decay	4.4572	4.07516	3.87454	8.29721	9.28391	7.79556	0.488909	-1.03236	2.34816e-25	8.1896e-24	down	yes
ENSG00000159335	PTMS	ENST00000309083;ENST00000389462;ENST00000540667;ENST00000538057	GO:0002376(immune system process);GO:0005634(nucleus);GO:0006260(DNA replication);GO:0006260(DNA replication)	NA	parathymosin [Source:HGNC Symbol;Acc:HGNC:9629]	protein_coding;processed_transcript	26.291	27.7658	27.9791	70.8389	59.664	79.5009	0.39064	-1.35609	2.86498e-25	9.97191e-24	down	yes
ENSG00000114737	CISH	ENST00000348721;ENST00000491847	GO:0001558(regulation of cell growth);GO:0003674(molecular_function);GO:0005515(protein binding);GO:0005575(cellular_component);GO:0005829(cytosol);GO:0005886(plasma membrane);GO:0005942(phosphatidylinositol 3-kinase complex);GO:0007205(protein kinase C-activating G protein-coupled receptor signaling pathway);GO:0009968(negative regulation of signal transduction);GO:0016567(protein ubiquitination…	04630(Jak-STAT signaling pathway);04917(Prolactin signaling pathway);04917(Prolactin signaling pathway)	cytokine inducible SH2 containing protein [Source:HGNC Symbol;Acc:HGNC:1984]	protein_coding;retained_intron	0.270016	0.122848	0.174909	1.37823	1.29957	1.38974	0.139586	-2.84077	3.74793e-25	1.30058e-23	down	yes
ENSG00000106524	ANKMY2	ENST00000306999;ENST00000628652;ENST00000421746;ENST00000627859;ENST00000453623;ENST00000447802	GO:0005515(protein binding);GO:0005929(cilium);GO:0019899(enzyme binding);GO:0042995(cell projection);GO:0046872(metal ion binding);GO:0046872(metal ion binding)	NA	ankyrin repeat and MYND domain containing 2 [Source:HGNC Symbol;Acc:HGNC:25370]	protein_coding;processed_transcript;nonsense_mediated_decay	1.90305	1.82941	1.6954	4.91249	4.98437	4.89278	0.367004	-1.44613	3.94741e-25	1.36842e-23	down	yes
ENSG00000075651	PLD1	ENST00000351298;ENST00000497307;ENST00000356327;ENST00000471075;ENST00000481505;ENST00000331659;ENST00000498278;ENST00000446289;ENST00000467432	GO:0000139(Golgi membrane);GO:0003824(catalytic activity);GO:0004630(phospholipase D activity);GO:0005515(protein binding);GO:0005737(cytoplasm);GO:0005765(lysosomal membrane);GO:0005768(endosome);GO:0005783(endoplasmic reticulum);GO:0005789(endoplasmic reticulum membrane);GO:0005794(Golgi apparatus);GO:0005886(plasma membrane);GO:0006629(lipid metabolic process);GO:0006654(phosphatidic acid bios…	00564(Glycerophospholipid metabolism);00565(Ether lipid metabolism);04014(Ras signaling pathway);04024(cAMP signaling pathway);04071(Sphingolipid signaling pathway);04072(Phospholipase D signaling pathway);04144(Endocytosis);04666(Fc gamma R-mediated phagocytosis);04724(Glutamatergic synapse);04912(GnRH signaling pathway);04928(Parathyroid hormone synthesis, secretion and action);05200(Pathways i…	phospholipase D1 [Source:HGNC Symbol;Acc:HGNC:9067]	protein_coding;processed_transcript;retained_intron	0	0	0	0.976634	0.97652	0.735218	0.000111592	-13.1295	5.49655e-25	1.89592e-23	down	yes
ENSG00000172819	RARG	ENST00000548317;ENST00000550265;ENST00000425354;ENST00000394426;ENST00000550350;ENST00000548284;ENST00000550362;ENST00000543726;ENST00000552901;ENST00000550721;ENST00000338561;ENST00000551580;ENST00000546377	GO:0000122(negative regulation of transcription by RNA polymerase II);GO:0000790(nuclear chromatin);GO:0000977(RNA polymerase II regulatory region sequence-specific DNA binding);GO:0000981(DNA-binding transcription factor activity, RNA polymerase II-specific);GO:0001843(neural tube closure);GO:0002063(chondrocyte development);GO:0002068(glandular epithelial cell development);GO:0003417(growth pla…	NA	retinoic acid receptor gamma [Source:HGNC Symbol;Acc:HGNC:9866]	retained_intron;protein_coding;processed_transcript	3.07876	3.19595	3.22224	7.88091	6.76565	7.49777	0.428866	-1.2214	5.6857e-25	1.95921e-23	down	yes
ENSG00000224184	MIR3681HG	ENST00000449986;ENST00000438292;ENST00000665111;ENST00000665021;ENST00000429878;ENST00000664018;ENST00000654108;ENST00000653212;ENST00000653433;ENST00000412294;ENST00000451644	NA	NA	MIR3681 host gene [Source:HGNC Symbol;Acc:HGNC:52001]	lncRNA	0.309446	0.293259	0.233702	1.16814	1.00264	1.1159	0.254484	-1.97435	5.83762e-25	2.00755e-23	down	yes
ENSG00000129946	SHC2	ENST00000264554;ENST00000588376;ENST00000587423;ENST00000590222;ENST00000590113	GO:0000165(MAPK cascade);GO:0000187(activation of MAPK activity);GO:0005515(protein binding);GO:0005575(cellular_component);GO:0005829(cytosol);GO:0005886(plasma membrane);GO:0007169(transmembrane receptor protein tyrosine kinase signaling pathway);GO:0007265(Ras protein signal transduction);GO:0030971(receptor tyrosine kinase binding);GO:0035556(intracellular signal transduction);GO:0048010(vasc…	01521(EGFR tyrosine kinase inhibitor resistance);01522(Endocrine resistance);04012(ErbB signaling pathway);04014(Ras signaling pathway);04062(Chemokine signaling pathway);04072(Phospholipase D signaling pathway);04370(VEGF signaling pathway);04510(Focal adhesion);04650(Natural killer cell mediated cytotoxicity);04722(Neurotrophin signaling pathway);04910(Insulin signaling pathway);04915(Estrogen …	SHC adaptor protein 2 [Source:HGNC Symbol;Acc:HGNC:29869]	protein_coding;retained_intron;nonsense_mediated_decay;processed_transcript	0	0	0	3.19638	2.21551	3.15051	3.50369e-05	-14.8008	6.02018e-25	2.06827e-23	down	yes
ENSG00000155893	PXYLP1	ENST00000502783;ENST00000286353;ENST00000505502;ENST00000512457;ENST00000504264;ENST00000511968;ENST00000508812;ENST00000513007;ENST00000513528;ENST00000637751;ENST00000514263;ENST00000393010;ENST00000636601	GO:0000139(Golgi membrane);GO:0005515(protein binding);GO:0005794(Golgi apparatus);GO:0006024(glycosaminoglycan biosynthetic process);GO:0010909(positive regulation of heparan sulfate proteoglycan biosynthetic process);GO:0016020(membrane);GO:0016021(integral component of membrane);GO:0016311(dephosphorylation);GO:0016787(hydrolase activity);GO:0016791(phosphatase activity);GO:0050650(chondroitin…	NA	2-phosphoxylose phosphatase 1 [Source:HGNC Symbol;Acc:HGNC:26303]	protein_coding;processed_transcript;retained_intron;nonsense_mediated_decay	0.540044	0.475379	0.536919	1.4136	1.49118	1.20565	0.377658	-1.40485	6.92942e-25	2.37591e-23	down	yes
ENSG00000197852	INKA2	ENST00000357260;ENST00000444059;ENST00000527570	GO:0005634(nucleus);GO:0005654(nucleoplasm);GO:0019901(protein kinase binding);GO:0030291(protein serine/threonine kinase inhibitor activity);GO:0071901(negative regulation of protein serine/threonine kinase activity);GO:0071901(negative regulation of protein serine/threonine kinase activity)	NA	inka box actin regulator 2 [Source:HGNC Symbol;Acc:HGNC:28045]	protein_coding;processed_transcript	0.792095	0.676303	0.658183	2.07551	2.67447	2.03958	0.313214	-1.67478	8.21978e-25	2.81554e-23	down	yes
ENSG00000239887	C1orf226	ENST00000458626;ENST00000426197	NA	NA	chromosome 1 open reading frame 226 [Source:HGNC Symbol;Acc:HGNC:34351]	protein_coding	0.498819	0.690137	0.829451	2.74488	2.99606	2.78599	0.23671	-2.07881	1.09902e-24	3.75705e-23	down	yes
ENSG00000188191	PRKAR1B	ENST00000400758;ENST00000537384;ENST00000478198;ENST00000406797;ENST00000360274;ENST00000544935;ENST00000417852;ENST00000403562;ENST00000488474	GO:0000166(nucleotide binding);GO:0001932(regulation of protein phosphorylation);GO:0003091(renal water homeostasis);GO:0004862(cAMP-dependent protein kinase inhibitor activity);GO:0005515(protein binding);GO:0005737(cytoplasm);GO:0005771(multivesicular body);GO:0005829(cytosol);GO:0005886(plasma membrane);GO:0005952(cAMP-dependent protein kinase complex);GO:0006468(protein phosphorylation);GO:00…	04910(Insulin signaling pathway);04910(Insulin signaling pathway)	protein kinase cAMP-dependent type I regulatory subunit beta [Source:HGNC Symbol;Acc:HGNC:9390]	protein_coding;processed_transcript	8.95302	9.04917	8.60303	21.3482	17.5672	20.6459	0.446686	-1.16267	2.20227e-24	7.46933e-23	down	yes
ENSG00000085449	WDFY1	ENST00000233055;ENST00000491453;ENST00000483061;ENST00000493001;ENST00000429915;ENST00000462702	GO:0005515(protein binding);GO:0005545(1-phosphatidylinositol binding);GO:0005634(nucleus);GO:0005768(endosome);GO:0005769(early endosome);GO:0005829(cytosol);GO:0008270(zinc ion binding);GO:0034141(positive regulation of toll-like receptor 3 signaling pathway);GO:0034145(positive regulation of toll-like receptor 4 signaling pathway);GO:0046872(metal ion binding);GO:0046872(metal ion binding)	NA	WD repeat and FYVE domain containing 1 [Source:HGNC Symbol;Acc:HGNC:20451]	protein_coding;retained_intron;processed_transcript	5.08488	4.55449	4.11538	10.4657	13.6427	10.1167	0.401891	-1.31513	2.25411e-24	7.63763e-23	down	yes
ENSG00000179361	ARID3B	ENST00000346246;ENST00000622429;ENST00000566468;ENST00000563567;ENST00000566147;ENST00000569680	GO:0000977(RNA polymerase II regulatory region sequence-specific DNA binding);GO:0000978(RNA polymerase II cis-regulatory region sequence-specific DNA binding);GO:0001228(DNA-binding transcription activator activity, RNA polymerase II-specific);GO:0003677(DNA binding);GO:0005515(protein binding);GO:0005634(nucleus);GO:0005654(nucleoplasm);GO:0008150(biological_process);GO:0045944(positive regulat…	NA	AT-rich interaction domain 3B [Source:HGNC Symbol;Acc:HGNC:14350]	protein_coding;retained_intron;processed_transcript	5.06003	5.38075	5.43617	11.1497	12.0962	9.68335	0.482154	-1.05243	2.40805e-24	8.14321e-23	down	yes
ENSG00000151135	TMEM263	ENST00000280756;ENST00000551237;ENST00000551489;ENST00000551813;ENST00000547081;ENST00000547242;ENST00000548125;ENST00000548806;ENST00000550344	GO:0016020(membrane);GO:0016021(integral component of membrane);GO:0016021(integral component of membrane)	NA	transmembrane protein 263 [Source:HGNC Symbol;Acc:HGNC:28281]	protein_coding;processed_transcript	4.95512	5.11575	5.4472	11.2828	12.7129	9.91419	0.457626	-1.12776	2.56494e-24	8.65678e-23	down	yes
ENSG00000162722	TRIM58	ENST00000366481	GO:0000209(protein polyubiquitination);GO:0003674(molecular_function);GO:0005515(protein binding);GO:0005737(cytoplasm);GO:0006511(ubiquitin-dependent protein catabolic process);GO:0008150(biological_process);GO:0008270(zinc ion binding);GO:0010468(regulation of gene expression);GO:0016567(protein ubiquitination);GO:0016740(transferase activity);GO:0045087(innate immune response);GO:0045504(dynei…	NA	tripartite motif containing 58 [Source:HGNC Symbol;Acc:HGNC:24150]	protein_coding	0	0	0	1.92168	2.36908	1.67395	5.02958e-05	-14.2792	2.81321e-24	9.48543e-23	down	yes
ENSG00000182256	GABRG3	ENST00000615808;ENST00000333743;ENST00000451330;ENST00000555083	GO:0004888(transmembrane signaling receptor activity);GO:0004890(GABA-A receptor activity);GO:0005216(ion channel activity);GO:0005230(extracellular ligand-gated ion channel activity);GO:0005237(inhibitory extracellular ligand-gated ion channel activity);GO:0005254(chloride channel activity);GO:0005886(plasma membrane);GO:0005887(integral component of plasma membrane);GO:0006811(ion transport);GO…	04080(Neuroactive ligand-receptor interaction);04723(Retrograde endocannabinoid signaling);04727(GABAergic synapse);05032(Morphine addiction);05033(Nicotine addiction);05033(Nicotine addiction)	gamma-aminobutyric acid type A receptor subunit gamma3 [Source:HGNC Symbol;Acc:HGNC:4088]	protein_coding	0.00353038	0.0116059	0.0106754	0.209815	0.2557	0.167407	0.0407817	-4.61593	3.30996e-24	1.10845e-22	down	yes
ENSG00000117395	EBNA1BP2	ENST00000236051;ENST00000483082;ENST00000472982;ENST00000463906;ENST00000431635;ENST00000491223;ENST00000461557;ENST00000474566;ENST00000466927	GO:0003723(RNA binding);GO:0005515(protein binding);GO:0005634(nucleus);GO:0005730(nucleolus);GO:0006364(rRNA processing);GO:0030687(preribosome, large subunit precursor);GO:0034399(nuclear periphery);GO:0042254(ribosome biogenesis);GO:0042273(ribosomal large subunit biogenesis);GO:0042273(ribosomal large subunit biogenesis)	NA	EBNA1 binding protein 2 [Source:HGNC Symbol;Acc:HGNC:15531]	protein_coding;processed_transcript	19.3667	21.3677	18.8579	47.1855	40.0523	48.7373	0.438259	-1.19015	3.84082e-24	1.28373e-22	down	yes
ENSG00000065328	MCM10	ENST00000481292;ENST00000378714;ENST00000484800;ENST00000459751;ENST00000378694;ENST00000485659	GO:0000082(G1/S transition of mitotic cell cycle);GO:0003677(DNA binding);GO:0003688(DNA replication origin binding);GO:0003690(double-stranded DNA binding);GO:0003697(single-stranded DNA binding);GO:0005515(protein binding);GO:0005634(nucleus);GO:0005654(nucleoplasm);GO:0005730(nucleolus);GO:0006260(DNA replication);GO:0006270(DNA replication initiation);GO:0006974(cellular response to DNA damag…	NA	minichromosome maintenance 10 replication initiation factor [Source:HGNC Symbol;Acc:HGNC:18043]	retained_intron;protein_coding	3.45337	3.01329	3.34095	7.42497	9.08024	6.80402	0.420761	-1.24893	3.85613e-24	1.2876e-22	down	yes
ENSG00000166073	GPR176	ENST00000561100;ENST00000560729;ENST00000543580;ENST00000558041	GO:0004930(G protein-coupled receptor activity);GO:0005886(plasma membrane);GO:0005887(integral component of plasma membrane);GO:0007165(signal transduction);GO:0007186(G protein-coupled receptor signaling pathway);GO:0007193(adenylate cyclase-inhibiting G protein-coupled receptor signaling pathway);GO:0007268(chemical synaptic transmission);GO:0016020(membrane);GO:0016021(integral component of m…	NA	G protein-coupled receptor 176 [Source:HGNC Symbol;Acc:HGNC:32370]	protein_coding;processed_transcript	2.53257	2.39701	2.14781	5.30182	5.80574	5.33987	0.430304	-1.21657	4.16076e-24	1.38396e-22	down	yes
ENSG00000185760	KCNQ5	ENST00000629977;ENST00000342056;ENST00000427928;ENST00000370398;ENST00000443915;ENST00000355635	GO:0005216(ion channel activity);GO:0005244(voltage-gated ion channel activity);GO:0005249(voltage-gated potassium channel activity);GO:0005251(delayed rectifier potassium channel activity);GO:0005267(potassium channel activity);GO:0005515(protein binding);GO:0005516(calmodulin binding);GO:0005886(plasma membrane);GO:0005887(integral component of plasma membrane);GO:0006811(ion transport);GO:0006…	04725(Cholinergic synapse);04725(Cholinergic synapse)	potassium voltage-gated channel subfamily Q member 5 [Source:HGNC Symbol;Acc:HGNC:6299]	protein_coding	0.307729	0.247904	0.30451	1.2696	1.96464	1.06476	0.20008	-2.32135	6.58861e-24	2.18941e-22	down	yes
ENSG00000067836	ROGDI	ENST00000322048;ENST00000591292;ENST00000585653;ENST00000592112;ENST00000591392;ENST00000587843;ENST00000588201;ENST00000590198;ENST00000589543;ENST00000585871	GO:0005515(protein binding);GO:0005622(intracellular);GO:0005634(nucleus);GO:0005635(nuclear envelope);GO:0007035(vacuolar acidification);GO:0007420(brain development);GO:0008021(synaptic vesicle);GO:0008284(positive regulation of cell population proliferation);GO:0022008(neurogenesis);GO:0030054(cell junction);GO:0030097(hemopoiesis);GO:0030424(axon);GO:0030425(dendrite);GO:0031410(cytoplasmic v…	NA	rogdi atypical leucine zipper [Source:HGNC Symbol;Acc:HGNC:29478]	protein_coding;retained_intron;nonsense_mediated_decay	0.950005	0.85416	1.05419	3.44592	2.93538	3.54448	0.287973	-1.79599	7.02689e-24	2.33056e-22	down	yes
ENSG00000121743	GJA3	ENST00000241125	GO:0005243(gap junction channel activity);GO:0005886(plasma membrane);GO:0005887(integral component of plasma membrane);GO:0005921(gap junction);GO:0005922(connexin complex);GO:0007154(cell communication);GO:0007267(cell-cell signaling);GO:0007601(visual perception);GO:0016020(membrane);GO:0016021(integral component of membrane);GO:0030054(cell junction);GO:0055077(gap junction hemi-channel activ…	NA	gap junction protein alpha 3 [Source:HGNC Symbol;Acc:HGNC:4277]	protein_coding	0.031544	0.048443	0.089465	0.680829	0.841505	0.703307	0.0761363	-3.71527	7.04666e-24	2.33488e-22	down	yes
ENSG00000185338	SOCS1	ENST00000332029;ENST00000644787	GO:0001932(regulation of protein phosphorylation);GO:0004860(protein kinase inhibitor activity);GO:0005159(insulin-like growth factor receptor binding);GO:0005515(protein binding);GO:0005634(nucleus);GO:0005654(nucleoplasm);GO:0005737(cytoplasm);GO:0005829(cytosol);GO:0005942(phosphatidylinositol 3-kinase complex);GO:0006469(negative regulation of protein kinase activity);GO:0007259(receptor sign…	04120(Ubiquitin mediated proteolysis);04380(Osteoclast differentiation);04630(Jak-STAT signaling pathway);04910(Insulin signaling pathway);04917(Prolactin signaling pathway);04930(Type II diabetes mellitus);05145(Toxoplasmosis);05206(MicroRNAs in cancer);05206(MicroRNAs in cancer)	suppressor of cytokine signaling 1 [Source:HGNC Symbol;Acc:HGNC:19383]	protein_coding	26.4994	26.119	28.5545	67.18	55.2557	70.2411	0.421291	-1.24711	7.54728e-24	2.49596e-22	down	yes
ENSG00000091157	WDR7	ENST00000254442;ENST00000357574;ENST00000585669;ENST00000585754;ENST00000589935;ENST00000593058;ENST00000591449;ENST00000591524	GO:0002244(hematopoietic progenitor cell differentiation);GO:0005515(protein binding);GO:0008021(synaptic vesicle);GO:0008021(synaptic vesicle)	NA	WD repeat domain 7 [Source:HGNC Symbol;Acc:HGNC:13490]	protein_coding;retained_intron;nonsense_mediated_decay	1.25299	1.16496	1.13479	2.75714	3.45854	2.45308	0.409833	-1.28689	8.32615e-24	2.74302e-22	down	yes
[truncated: 1,523 more rows]

## Sheet: shMYOF dn, fpkm>1.95, protein
gene_id	gene_name	transcript_id	GO	KEGG	Description	trans_type	FPKM.shMYOF_1	FPKM.shMYOF_2	FPKM.shMYOF_3	FPKM.shGFP_1	FPKM.shGFP_2	FPKM.shGFP_3	fc	log2(fc)	pval	qval	regulation	significant
[truncated: 402 more rows]

## Sheet: Adhesion
gene_id	gene_name	transcript_id	GO	KEGG	Description	trans_type	FPKM.shMYOF_1	FPKM.shMYOF_2	FPKM.shMYOF_3	FPKM.shGFP_1	FPKM.shGFP_2	FPKM.shGFP_3	fc	log2(fc)	pval	qval	regulation	significant
[truncated: 36 more rows]

## Sheet: Actin
gene_id	gene_name	transcript_id	GO	KEGG	Description	trans_type	FPKM.shMYOF_1	FPKM.shMYOF_2	FPKM.shMYOF_3	FPKM.shGFP_1	FPKM.shGFP_2	FPKM.shGFP_3	fc	log2(fc)	pval	qval	regulation	significant
[truncated: 35 more rows]

[truncated: 2 more sheets: Migration, Compiled]
